# Supplementary material for: Cooperative binding mitigates the high-dose hook effect
Source: BMC Syst Biol. 2017 Aug 14;11:74. doi: 10.1186/s12918-017-0447-8 (PMC5556679; doi:10.1186/s12918-017-0447-8)
Supplement: Supplementary file 2 — Matlab code used to produce Figs. 4 and 6. (M 1.28 kb) [file 12918_2017_447_MOESM2_ESM.m]

%%%% Prozone effect simulation

%%%% Linker L binds to one molecule each of A and B. 
%%%% Concentration of b is smaller than of a.
%%%% Iterate over available linker L, assume all available linker binds.
close all

b=50;
a=80;

maxLambda = 400;

nSim = 100;

fullyBoundLinker = zeros(maxLambda,nSim);

%% go through each lambda from 1 to maximuum
for lambda = 1:maxLambda
    
    %% go through 10 simulations for each lambda
    for sim = 1:nSim
        %% a binding
        aBind = [ones(min(a,lambda),1);zeros(lambda-min(a,lambda),1)];
        aBind=aBind(randperm(length(aBind)));
        bBind = [ones(min(b,lambda),1);zeros(lambda-min(b,lambda),1)];
        bBind=bBind(randperm(length(bBind)));
        linker = aBind + bBind;
        fullyBound = sum(linker==2);        
        fullyBoundLinker(lambda,sim) = fullyBound;
    end
    
end


%% plot for now; think about making it more beautiful later
plot(fullyBoundLinker, '.', 'MarkerEdgeColor', [0.7,0.7,0.7],'MarkerFaceColor', [0.7,0.7,0.7])
hold on

%% plot analytical solution on three parts: x1, x2, x3
x1 = [0:b];
y1 = x1;
plot(x1,y1,'k','LineWidth',2)
x2 = [b:a];
y2 = repmat(b, 1, a-b+1);
plot(x2,y2,'k','LineWidth',2)
x3 = [a:maxLambda];
y3 = a*b./x3;
plot(x3,y3,'k','LineWidth',2)
ylim([0,b+2])
xlabel('lambda')
ylabel('# LAB complexes')
