# Supplementary material for: Cooperative binding mitigates the high-dose hook effect
Source: BMC Syst Biol. 2017 Aug 14;11:74. doi: 10.1186/s12918-017-0447-8 (PMC5556679; doi:10.1186/s12918-017-0447-8)
Supplement: Supplementary file 3 — Copasi file for the calmdoulin model. (XML 421 kb) [file 12918_2017_447_MOESM3_ESM.xml]

<?xml version="1.0" encoding="UTF-8"?>
<!-- Created by COPASI version 4.16 (Build 104) on 2016-10-25 20:31 with libSBML version 5.11.5. --><sbml level="2" version="4" xmlns="http://www.sbml.org/sbml/level2/version4">
  <model metaid="COPASI0" id="Stefan2008___calmodulin_allostery" name="Stefan2008 - calmodulin allostery">
    <notes>
      <body xmlns="http://www.w3.org/1999/xhtml">
        <div class="dc:title">
	  Stefan2008 - calmodulin allostery
	</div>
        <div class="dc:description">
          <p>An allosteric model for calmodulin activation, in which binding to calcium facilitates the transition between a low-affinity [tense (T)] and a high-affinity [relaxed (R)] state.</p>
        </div>
        <div class="dc:bibliographicCitation">
          <p>This model is described in the article:</p>
          <div class="bibo:title">
            <a href="http://identifiers.org/pubmed/18669651" title="Access to this publication">An allosteric model of calmodulin explains differential activation of PP2B and CaMKII.</a>
          </div>
          <div class="bibo:authorList">Stefan MI, Edelstein SJ, Le Novère N</div>
          <div class="bibo:Journal">Proc. Natl. Acad. Sci. U.S.A. 2008 Aug; 105(31): 10768-10773</div>
          <p>Abstract:</p>
          <div class="bibo:abstract">
            <p>Calmodulin plays a vital role in mediating bidirectional synaptic plasticity by activating either calcium/calmodulin-dependent protein kinase II (CaMKII) or protein phosphatase 2B (PP2B) at different calcium concentrations. We propose an allosteric model for calmodulin activation, in which binding to calcium facilitates the transition between a low-affinity [tense (T)] and a high-affinity [relaxed (R)] state. The four calcium-binding sites are assumed to be nonidentical. The model is consistent with previously reported experimental data for calcium binding to calmodulin. It also accounts for known properties of calmodulin that have been difficult to model so far, including the activity of nonsaturated forms of calmodulin (we predict the existence of open conformations in the absence of calcium), an increase in calcium affinity once calmodulin is bound to a target, and the differential activation of CaMKII and PP2B depending on calcium concentration.</p>
          </div>
        </div>
        <div class="dc:publisher">
          <p>This model is hosted on <a href="http://www.ebi.ac.uk/biomodels/">BioModels Database</a> and identified by: <a href="http://identifiers.org/biomodels.db/BIOMD0000000183">BIOMD0000000183</a>.</p>
        <p>To cite BioModels Database, please use: <a href="http://identifiers.org/pubmed/20587024" title="Latest BioModels Database publication">BioModels Database: An enhanced, curated and annotated resource for published quantitative kinetic models</a>.</p>
    </div>
    <div class="dc:license">
      <p>To the extent possible under law, all copyright and related or neighbouring rights to this encoded model have been dedicated to the public domain worldwide. Please refer to <a href="http://creativecommons.org/publicdomain/zero/1.0/" title="Access to: CC0 1.0 Universal (CC0 1.0), Public Domain Dedication">CC0 Public Domain Dedication</a> for more information.</p>
  </div>
</body>
</notes><annotation>
  <rdf:RDF xmlns:dcterms="http://purl.org/dc/terms/" xmlns:rdf="http://www.w3.org/1999/02/22-rdf-syntax-ns#" xmlns:dc="http://purl.org/dc/elements/1.1/" xmlns:bqbiol="http://biomodels.net/biology-qualifiers/" xmlns:bqmodel="http://biomodels.net/model-qualifiers/" xmlns:vCard="http://www.w3.org/2001/vcard-rdf/3.0#">
    <rdf:Description rdf:about="#COPASI0">
      <dc:creator>
        <rdf:Bag>
          <rdf:li rdf:parseType="Resource">
            <vCard:N rdf:parseType="Resource">
              <vCard:Family>Stefan</vCard:Family>
              <vCard:Given>Melanie</vCard:Given>
            </vCard:N>
            <vCard:EMAIL>mstefan@ebi.ac.uk</vCard:EMAIL>
            <vCard:ORG rdf:parseType="Resource">
              <vCard:Orgname>EMBL-EBI</vCard:Orgname>
            </vCard:ORG>
          </rdf:li>
          <rdf:li rdf:parseType="Resource">
            <vCard:N rdf:parseType="Resource">
              <vCard:Family>Endler</vCard:Family>
              <vCard:Given>Lukas</vCard:Given>
            </vCard:N>
            <vCard:EMAIL>lukas@ebi.ac.uk</vCard:EMAIL>
            <vCard:ORG rdf:parseType="Resource">
              <vCard:Orgname>EMBL-EBI</vCard:Orgname>
            </vCard:ORG>
          </rdf:li>
        </rdf:Bag>
      </dc:creator>
      <dcterms:created rdf:parseType="Resource">
        <dcterms:W3CDTF>2008-07-15T14:18:02Z</dcterms:W3CDTF>
      </dcterms:created>
      <dcterms:modified rdf:parseType="Resource">
        <dcterms:W3CDTF>2014-06-04T11:21:50Z</dcterms:W3CDTF>
      </dcterms:modified>
      <bqbiol:is>
        <rdf:Bag>
          <rdf:li rdf:resource="http://identifiers.org/biomodels.db/BIOMD0000000183"/>
        </rdf:Bag>
      </bqbiol:is>
      <bqbiol:is>
        <rdf:Bag>
          <rdf:li rdf:resource="http://identifiers.org/biomodels.db/MODEL9885984404"/>
        </rdf:Bag>
      </bqbiol:is>
      <bqbiol:isPartOf>
        <rdf:Bag>
          <rdf:li rdf:resource="http://identifiers.org/kegg.pathway/ko04720"/>
        </rdf:Bag>
      </bqbiol:isPartOf>
      <bqbiol:isPartOf>
        <rdf:Bag>
          <rdf:li rdf:resource="http://identifiers.org/reactome/REACT_9053.2"/>
        </rdf:Bag>
      </bqbiol:isPartOf>
      <bqbiol:isVersionOf>
        <rdf:Bag>
          <rdf:li rdf:resource="http://identifiers.org/go/GO:0004683"/>
        </rdf:Bag>
      </bqbiol:isVersionOf>
      <bqbiol:isVersionOf>
        <rdf:Bag>
          <rdf:li rdf:resource="http://identifiers.org/go/GO:0004722"/>
        </rdf:Bag>
      </bqbiol:isVersionOf>
      <bqbiol:isVersionOf>
        <rdf:Bag>
          <rdf:li rdf:resource="http://identifiers.org/go/GO:0005513"/>
        </rdf:Bag>
      </bqbiol:isVersionOf>
      <bqbiol:isVersionOf>
        <rdf:Bag>
          <rdf:li rdf:resource="http://identifiers.org/go/GO:0005516"/>
        </rdf:Bag>
      </bqbiol:isVersionOf>
      <bqbiol:isVersionOf>
        <rdf:Bag>
          <rdf:li rdf:resource="http://identifiers.org/go/GO:0031915"/>
        </rdf:Bag>
      </bqbiol:isVersionOf>
      <bqbiol:isDescribedBy>
        <rdf:Bag>
          <rdf:li rdf:resource="http://identifiers.org/pubmed/18669651"/>
        </rdf:Bag>
      </bqbiol:isDescribedBy>
    </rdf:Description>
  </rdf:RDF>
  <COPASI xmlns="http://www.copasi.org/static/sbml">
    <rdf:RDF xmlns:dcterms="http://purl.org/dc/terms/" xmlns:rdf="http://www.w3.org/1999/02/22-rdf-syntax-ns#" xmlns:CopasiMT="http://www.copasi.org/RDF/MiriamTerms#" xmlns:bqbiol="http://biomodels.net/biology-qualifiers/" xmlns:vCard="http://www.w3.org/2001/vcard-rdf/3.0#">
      <rdf:Description rdf:about="#COPASI0">
        <bqbiol:hasProperty>
          <rdf:Bag>
            <rdf:li rdf:resource="http://identifiers.org/mamo/MAMO_0000046"/>
          </rdf:Bag>
        </bqbiol:hasProperty>
        <bqbiol:hasTaxon>
          <rdf:Bag>
            <rdf:li rdf:resource="http://identifiers.org/taxonomy/40674"/>
          </rdf:Bag>
        </bqbiol:hasTaxon>
        <dcterms:bibliographicCitation>
          <rdf:Bag>
            <rdf:li>
              <rdf:Description>
                <CopasiMT:isDescribedBy rdf:resource="http://identifiers.org/pubmed/18669651"/>
              </rdf:Description>
            </rdf:li>
          </rdf:Bag>
        </dcterms:bibliographicCitation>
        <dcterms:created>
          <rdf:Description>
            <dcterms:W3CDTF>2008-07-15T14:18:02Z</dcterms:W3CDTF>
          </rdf:Description>
        </dcterms:created>
        <dcterms:creator>
          <rdf:Bag>
            <rdf:li>
              <rdf:Description>
                <vCard:EMAIL>lukas@ebi.ac.uk</vCard:EMAIL>
                <vCard:N>
                  <rdf:Description>
                    <vCard:Family>Endler</vCard:Family>
                    <vCard:Given>Lukas</vCard:Given>
                  </rdf:Description>
                </vCard:N>
                <vCard:ORG>
                  <rdf:Description>
                    <vCard:Orgname>EMBL-EBI</vCard:Orgname>
                  </rdf:Description>
                </vCard:ORG>
              </rdf:Description>
            </rdf:li>
            <rdf:li>
              <rdf:Description>
                <vCard:EMAIL>mstefan@ebi.ac.uk</vCard:EMAIL>
                <vCard:N>
                  <rdf:Description>
                    <vCard:Family>Stefan</vCard:Family>
                    <vCard:Given>Melanie</vCard:Given>
                  </rdf:Description>
                </vCard:N>
                <vCard:ORG>
                  <rdf:Description>
                    <vCard:Orgname>EMBL-EBI</vCard:Orgname>
                  </rdf:Description>
                </vCard:ORG>
              </rdf:Description>
            </rdf:li>
          </rdf:Bag>
        </dcterms:creator>
        <dcterms:modified>
          <rdf:Description>
            <dcterms:W3CDTF>2014-06-04T11:21:50Z</dcterms:W3CDTF>
          </rdf:Description>
        </dcterms:modified>
        <CopasiMT:is>
          <rdf:Bag>
            <rdf:li rdf:resource="http://identifiers.org/biomodels.db/MODEL9885984404"/>
          </rdf:Bag>
        </CopasiMT:is>
        <CopasiMT:is>
          <rdf:Bag>
            <rdf:li rdf:resource="http://identifiers.org/biomodels.db/BIOMD0000000183"/>
          </rdf:Bag>
        </CopasiMT:is>
        <CopasiMT:isPartOf>
          <rdf:Bag>
            <rdf:li rdf:resource="http://identifiers.org/kegg.pathway/ko04720"/>
            <rdf:li rdf:resource="http://identifiers.org/reactome/REACT_9053.2"/>
          </rdf:Bag>
        </CopasiMT:isPartOf>
        <CopasiMT:isVersionOf>
          <rdf:Bag>
            <rdf:li rdf:resource="http://identifiers.org/go/GO:0004683"/>
            <rdf:li rdf:resource="http://identifiers.org/go/GO:0004722"/>
            <rdf:li rdf:resource="http://identifiers.org/go/GO:0005513"/>
            <rdf:li rdf:resource="http://identifiers.org/go/GO:0005516"/>
            <rdf:li rdf:resource="http://identifiers.org/go/GO:0031915"/>
          </rdf:Bag>
        </CopasiMT:isVersionOf>
      </rdf:Description>
    </rdf:RDF>
  </COPASI>
</annotation><listOfFunctionDefinitions>
  <functionDefinition id="function_2" name="function_4_Transition camT_ca1_B to camR_ca1_B">
    <math xmlns="http://www.w3.org/1998/Math/MathML">
      <lambda>
        <bvar>
          <ci> parameter_10 </ci>
        </bvar>
        <bvar>
          <ci> parameter_12 </ci>
        </bvar>
        <bvar>
          <ci> species_19 </ci>
        </bvar>
        <apply>
          <divide/>
          <apply>
            <times/>
            <ci> species_19 </ci>
            <ci> parameter_10 </ci>
          </apply>
          <apply>
            <power/>
            <ci> parameter_12 </ci>
            <apply>
              <divide/>
              <cn> 1 </cn>
              <cn> 2 </cn>
            </apply>
          </apply>
        </apply>
      </lambda>
    </math>
  </functionDefinition>
  <functionDefinition id="function_1" name="function_4_Transition camT_ca1_A to camR_ca1_A">
    <math xmlns="http://www.w3.org/1998/Math/MathML">
      <lambda>
        <bvar>
          <ci> parameter_10 </ci>
        </bvar>
        <bvar>
          <ci> parameter_11 </ci>
        </bvar>
        <bvar>
          <ci> species_18 </ci>
        </bvar>
        <apply>
          <divide/>
          <apply>
            <times/>
            <ci> species_18 </ci>
            <ci> parameter_10 </ci>
          </apply>
          <apply>
            <power/>
            <ci> parameter_11 </ci>
            <apply>
              <divide/>
              <cn> 1 </cn>
              <cn> 2 </cn>
            </apply>
          </apply>
        </apply>
      </lambda>
    </math>
  </functionDefinition>
  <functionDefinition id="function_14" name="function_4_Transition camT_ca2_BC to camR_ca2_BC">
    <math xmlns="http://www.w3.org/1998/Math/MathML">
      <lambda>
        <bvar>
          <ci> parameter_10 </ci>
        </bvar>
        <bvar>
          <ci> parameter_12 </ci>
        </bvar>
        <bvar>
          <ci> parameter_13 </ci>
        </bvar>
        <bvar>
          <ci> species_25 </ci>
        </bvar>
        <apply>
          <divide/>
          <apply>
            <times/>
            <ci> species_25 </ci>
            <ci> parameter_10 </ci>
          </apply>
          <apply>
            <power/>
            <apply>
              <times/>
              <ci> parameter_12 </ci>
              <ci> parameter_13 </ci>
            </apply>
            <apply>
              <divide/>
              <cn> 1 </cn>
              <cn> 2 </cn>
            </apply>
          </apply>
        </apply>
      </lambda>
    </math>
  </functionDefinition>
  <functionDefinition id="function_15" name="function_4_Transition camT_ca2_BD to camR_ca2_BD">
    <math xmlns="http://www.w3.org/1998/Math/MathML">
      <lambda>
        <bvar>
          <ci> parameter_10 </ci>
        </bvar>
        <bvar>
          <ci> parameter_12 </ci>
        </bvar>
        <bvar>
          <ci> parameter_14 </ci>
        </bvar>
        <bvar>
          <ci> species_26 </ci>
        </bvar>
        <apply>
          <divide/>
          <apply>
            <times/>
            <ci> species_26 </ci>
            <ci> parameter_10 </ci>
          </apply>
          <apply>
            <power/>
            <apply>
              <times/>
              <ci> parameter_12 </ci>
              <ci> parameter_14 </ci>
            </apply>
            <apply>
              <divide/>
              <cn> 1 </cn>
              <cn> 2 </cn>
            </apply>
          </apply>
        </apply>
      </lambda>
    </math>
  </functionDefinition>
  <functionDefinition id="function_7" name="function_4_Transition camR_ca2_AD to camT_ca2_AD">
    <math xmlns="http://www.w3.org/1998/Math/MathML">
      <lambda>
        <bvar>
          <ci> parameter_11 </ci>
        </bvar>
        <bvar>
          <ci> parameter_14 </ci>
        </bvar>
        <bvar>
          <ci> parameter_9 </ci>
        </bvar>
        <bvar>
          <ci> species_8 </ci>
        </bvar>
        <apply>
          <times/>
          <ci> species_8 </ci>
          <ci> parameter_9 </ci>
          <apply>
            <power/>
            <apply>
              <times/>
              <ci> parameter_11 </ci>
              <ci> parameter_14 </ci>
            </apply>
            <apply>
              <divide/>
              <cn> 1 </cn>
              <cn> 2 </cn>
            </apply>
          </apply>
        </apply>
      </lambda>
    </math>
  </functionDefinition>
  <functionDefinition id="function_23" name="function_4_Transition camT_ca3_ACD to camR_ca3_ACD">
    <math xmlns="http://www.w3.org/1998/Math/MathML">
      <lambda>
        <bvar>
          <ci> parameter_10 </ci>
        </bvar>
        <bvar>
          <ci> parameter_11 </ci>
        </bvar>
        <bvar>
          <ci> parameter_13 </ci>
        </bvar>
        <bvar>
          <ci> parameter_14 </ci>
        </bvar>
        <bvar>
          <ci> species_30 </ci>
        </bvar>
        <apply>
          <divide/>
          <apply>
            <times/>
            <ci> species_30 </ci>
            <ci> parameter_10 </ci>
          </apply>
          <apply>
            <power/>
            <apply>
              <times/>
              <ci> parameter_11 </ci>
              <ci> parameter_13 </ci>
              <ci> parameter_14 </ci>
            </apply>
            <apply>
              <divide/>
              <cn> 1 </cn>
              <cn> 2 </cn>
            </apply>
          </apply>
        </apply>
      </lambda>
    </math>
  </functionDefinition>
  <functionDefinition id="function_4" name="function_4_Transition camT_ca1_D to camR_ca1_D">
    <math xmlns="http://www.w3.org/1998/Math/MathML">
      <lambda>
        <bvar>
          <ci> parameter_10 </ci>
        </bvar>
        <bvar>
          <ci> parameter_14 </ci>
        </bvar>
        <bvar>
          <ci> species_21 </ci>
        </bvar>
        <apply>
          <divide/>
          <apply>
            <times/>
            <ci> species_21 </ci>
            <ci> parameter_10 </ci>
          </apply>
          <apply>
            <power/>
            <ci> parameter_14 </ci>
            <apply>
              <divide/>
              <cn> 1 </cn>
              <cn> 2 </cn>
            </apply>
          </apply>
        </apply>
      </lambda>
    </math>
  </functionDefinition>
  <functionDefinition id="function_6" name="function_4_Transition camR_ca2_AC to camT_ca2_AC">
    <math xmlns="http://www.w3.org/1998/Math/MathML">
      <lambda>
        <bvar>
          <ci> parameter_11 </ci>
        </bvar>
        <bvar>
          <ci> parameter_13 </ci>
        </bvar>
        <bvar>
          <ci> parameter_9 </ci>
        </bvar>
        <bvar>
          <ci> species_7 </ci>
        </bvar>
        <apply>
          <times/>
          <ci> species_7 </ci>
          <ci> parameter_9 </ci>
          <apply>
            <power/>
            <apply>
              <times/>
              <ci> parameter_11 </ci>
              <ci> parameter_13 </ci>
            </apply>
            <apply>
              <divide/>
              <cn> 1 </cn>
              <cn> 2 </cn>
            </apply>
          </apply>
        </apply>
      </lambda>
    </math>
  </functionDefinition>
  <functionDefinition id="function_13" name="function_4_Transition camT_ca2_AD to camR_ca2_AD">
    <math xmlns="http://www.w3.org/1998/Math/MathML">
      <lambda>
        <bvar>
          <ci> parameter_10 </ci>
        </bvar>
        <bvar>
          <ci> parameter_11 </ci>
        </bvar>
        <bvar>
          <ci> parameter_14 </ci>
        </bvar>
        <bvar>
          <ci> species_24 </ci>
        </bvar>
        <apply>
          <divide/>
          <apply>
            <times/>
            <ci> species_24 </ci>
            <ci> parameter_10 </ci>
          </apply>
          <apply>
            <power/>
            <apply>
              <times/>
              <ci> parameter_11 </ci>
              <ci> parameter_14 </ci>
            </apply>
            <apply>
              <divide/>
              <cn> 1 </cn>
              <cn> 2 </cn>
            </apply>
          </apply>
        </apply>
      </lambda>
    </math>
  </functionDefinition>
  <functionDefinition id="function_9" name="function_4_Transition camR_ca2_BD to camT_ca2_BD">
    <math xmlns="http://www.w3.org/1998/Math/MathML">
      <lambda>
        <bvar>
          <ci> parameter_12 </ci>
        </bvar>
        <bvar>
          <ci> parameter_14 </ci>
        </bvar>
        <bvar>
          <ci> parameter_9 </ci>
        </bvar>
        <bvar>
          <ci> species_10 </ci>
        </bvar>
        <apply>
          <times/>
          <ci> species_10 </ci>
          <ci> parameter_9 </ci>
          <apply>
            <power/>
            <apply>
              <times/>
              <ci> parameter_12 </ci>
              <ci> parameter_14 </ci>
            </apply>
            <apply>
              <divide/>
              <cn> 1 </cn>
              <cn> 2 </cn>
            </apply>
          </apply>
        </apply>
      </lambda>
    </math>
  </functionDefinition>
  <functionDefinition id="function_21" name="function_4_Transition camT_ca3_ABC to camR_ca3_ABC">
    <math xmlns="http://www.w3.org/1998/Math/MathML">
      <lambda>
        <bvar>
          <ci> parameter_10 </ci>
        </bvar>
        <bvar>
          <ci> parameter_11 </ci>
        </bvar>
        <bvar>
          <ci> parameter_12 </ci>
        </bvar>
        <bvar>
          <ci> parameter_13 </ci>
        </bvar>
        <bvar>
          <ci> species_28 </ci>
        </bvar>
        <apply>
          <divide/>
          <apply>
            <times/>
            <ci> species_28 </ci>
            <ci> parameter_10 </ci>
          </apply>
          <apply>
            <power/>
            <apply>
              <times/>
              <ci> parameter_11 </ci>
              <ci> parameter_12 </ci>
              <ci> parameter_13 </ci>
            </apply>
            <apply>
              <divide/>
              <cn> 1 </cn>
              <cn> 2 </cn>
            </apply>
          </apply>
        </apply>
      </lambda>
    </math>
  </functionDefinition>
  <functionDefinition id="function_5" name="function_4_Transition camR_ca2_AB to camT_ca2_AB">
    <math xmlns="http://www.w3.org/1998/Math/MathML">
      <lambda>
        <bvar>
          <ci> parameter_11 </ci>
        </bvar>
        <bvar>
          <ci> parameter_12 </ci>
        </bvar>
        <bvar>
          <ci> parameter_9 </ci>
        </bvar>
        <bvar>
          <ci> species_6 </ci>
        </bvar>
        <apply>
          <times/>
          <ci> species_6 </ci>
          <ci> parameter_9 </ci>
          <apply>
            <power/>
            <apply>
              <times/>
              <ci> parameter_11 </ci>
              <ci> parameter_12 </ci>
            </apply>
            <apply>
              <divide/>
              <cn> 1 </cn>
              <cn> 2 </cn>
            </apply>
          </apply>
        </apply>
      </lambda>
    </math>
  </functionDefinition>
  <functionDefinition id="function_3" name="function_4_Transition camT_ca1_C to camR_ca1_C">
    <math xmlns="http://www.w3.org/1998/Math/MathML">
      <lambda>
        <bvar>
          <ci> parameter_10 </ci>
        </bvar>
        <bvar>
          <ci> parameter_13 </ci>
        </bvar>
        <bvar>
          <ci> species_20 </ci>
        </bvar>
        <apply>
          <divide/>
          <apply>
            <times/>
            <ci> species_20 </ci>
            <ci> parameter_10 </ci>
          </apply>
          <apply>
            <power/>
            <ci> parameter_13 </ci>
            <apply>
              <divide/>
              <cn> 1 </cn>
              <cn> 2 </cn>
            </apply>
          </apply>
        </apply>
      </lambda>
    </math>
  </functionDefinition>
  <functionDefinition id="function_20" name="function_4_Transition camR_ca3_BCD to camT_ca3_BCD">
    <math xmlns="http://www.w3.org/1998/Math/MathML">
      <lambda>
        <bvar>
          <ci> parameter_12 </ci>
        </bvar>
        <bvar>
          <ci> parameter_13 </ci>
        </bvar>
        <bvar>
          <ci> parameter_14 </ci>
        </bvar>
        <bvar>
          <ci> parameter_9 </ci>
        </bvar>
        <bvar>
          <ci> species_15 </ci>
        </bvar>
        <apply>
          <times/>
          <ci> species_15 </ci>
          <ci> parameter_9 </ci>
          <apply>
            <power/>
            <apply>
              <times/>
              <ci> parameter_12 </ci>
              <ci> parameter_13 </ci>
              <ci> parameter_14 </ci>
            </apply>
            <apply>
              <divide/>
              <cn> 1 </cn>
              <cn> 2 </cn>
            </apply>
          </apply>
        </apply>
      </lambda>
    </math>
  </functionDefinition>
  <functionDefinition id="function_8" name="function_4_Transition camR_ca2_BC to camT_ca2_BC">
    <math xmlns="http://www.w3.org/1998/Math/MathML">
      <lambda>
        <bvar>
          <ci> parameter_12 </ci>
        </bvar>
        <bvar>
          <ci> parameter_13 </ci>
        </bvar>
        <bvar>
          <ci> parameter_9 </ci>
        </bvar>
        <bvar>
          <ci> species_9 </ci>
        </bvar>
        <apply>
          <times/>
          <ci> species_9 </ci>
          <ci> parameter_9 </ci>
          <apply>
            <power/>
            <apply>
              <times/>
              <ci> parameter_12 </ci>
              <ci> parameter_13 </ci>
            </apply>
            <apply>
              <divide/>
              <cn> 1 </cn>
              <cn> 2 </cn>
            </apply>
          </apply>
        </apply>
      </lambda>
    </math>
  </functionDefinition>
  <functionDefinition id="function_22" name="function_4_Transition camT_ca3_ABD to camR_ca3_ABD">
    <math xmlns="http://www.w3.org/1998/Math/MathML">
      <lambda>
        <bvar>
          <ci> parameter_10 </ci>
        </bvar>
        <bvar>
          <ci> parameter_11 </ci>
        </bvar>
        <bvar>
          <ci> parameter_12 </ci>
        </bvar>
        <bvar>
          <ci> parameter_14 </ci>
        </bvar>
        <bvar>
          <ci> species_29 </ci>
        </bvar>
        <apply>
          <divide/>
          <apply>
            <times/>
            <ci> species_29 </ci>
            <ci> parameter_10 </ci>
          </apply>
          <apply>
            <power/>
            <apply>
              <times/>
              <ci> parameter_11 </ci>
              <ci> parameter_12 </ci>
              <ci> parameter_14 </ci>
            </apply>
            <apply>
              <divide/>
              <cn> 1 </cn>
              <cn> 2 </cn>
            </apply>
          </apply>
        </apply>
      </lambda>
    </math>
  </functionDefinition>
  <functionDefinition id="function_16" name="function_4_Transition camT_ca2_CD to camR_ca2_CD">
    <math xmlns="http://www.w3.org/1998/Math/MathML">
      <lambda>
        <bvar>
          <ci> parameter_10 </ci>
        </bvar>
        <bvar>
          <ci> parameter_13 </ci>
        </bvar>
        <bvar>
          <ci> parameter_14 </ci>
        </bvar>
        <bvar>
          <ci> species_27 </ci>
        </bvar>
        <apply>
          <divide/>
          <apply>
            <times/>
            <ci> species_27 </ci>
            <ci> parameter_10 </ci>
          </apply>
          <apply>
            <power/>
            <apply>
              <times/>
              <ci> parameter_13 </ci>
              <ci> parameter_14 </ci>
            </apply>
            <apply>
              <divide/>
              <cn> 1 </cn>
              <cn> 2 </cn>
            </apply>
          </apply>
        </apply>
      </lambda>
    </math>
  </functionDefinition>
  <functionDefinition id="function_17" name="function_4_Transition camR_ca3_ABC to camT_ca3_ABC">
    <math xmlns="http://www.w3.org/1998/Math/MathML">
      <lambda>
        <bvar>
          <ci> parameter_11 </ci>
        </bvar>
        <bvar>
          <ci> parameter_12 </ci>
        </bvar>
        <bvar>
          <ci> parameter_13 </ci>
        </bvar>
        <bvar>
          <ci> parameter_9 </ci>
        </bvar>
        <bvar>
          <ci> species_12 </ci>
        </bvar>
        <apply>
          <times/>
          <ci> species_12 </ci>
          <ci> parameter_9 </ci>
          <apply>
            <power/>
            <apply>
              <times/>
              <ci> parameter_11 </ci>
              <ci> parameter_12 </ci>
              <ci> parameter_13 </ci>
            </apply>
            <apply>
              <divide/>
              <cn> 1 </cn>
              <cn> 2 </cn>
            </apply>
          </apply>
        </apply>
      </lambda>
    </math>
  </functionDefinition>
  <functionDefinition id="function_18" name="function_4_Transition camR_ca3_ABD to camT_ca3_ABD">
    <math xmlns="http://www.w3.org/1998/Math/MathML">
      <lambda>
        <bvar>
          <ci> parameter_11 </ci>
        </bvar>
        <bvar>
          <ci> parameter_12 </ci>
        </bvar>
        <bvar>
          <ci> parameter_14 </ci>
        </bvar>
        <bvar>
          <ci> parameter_9 </ci>
        </bvar>
        <bvar>
          <ci> species_13 </ci>
        </bvar>
        <apply>
          <times/>
          <ci> species_13 </ci>
          <ci> parameter_9 </ci>
          <apply>
            <power/>
            <apply>
              <times/>
              <ci> parameter_11 </ci>
              <ci> parameter_12 </ci>
              <ci> parameter_14 </ci>
            </apply>
            <apply>
              <divide/>
              <cn> 1 </cn>
              <cn> 2 </cn>
            </apply>
          </apply>
        </apply>
      </lambda>
    </math>
  </functionDefinition>
  <functionDefinition id="function_19" name="function_4_Transition camR_ca3_ACD to camT_ca3_ACD">
    <math xmlns="http://www.w3.org/1998/Math/MathML">
      <lambda>
        <bvar>
          <ci> parameter_11 </ci>
        </bvar>
        <bvar>
          <ci> parameter_13 </ci>
        </bvar>
        <bvar>
          <ci> parameter_14 </ci>
        </bvar>
        <bvar>
          <ci> parameter_9 </ci>
        </bvar>
        <bvar>
          <ci> species_14 </ci>
        </bvar>
        <apply>
          <times/>
          <ci> species_14 </ci>
          <ci> parameter_9 </ci>
          <apply>
            <power/>
            <apply>
              <times/>
              <ci> parameter_11 </ci>
              <ci> parameter_13 </ci>
              <ci> parameter_14 </ci>
            </apply>
            <apply>
              <divide/>
              <cn> 1 </cn>
              <cn> 2 </cn>
            </apply>
          </apply>
        </apply>
      </lambda>
    </math>
  </functionDefinition>
  <functionDefinition id="function_10" name="function_4_Transition camR_ca2_CD to camT_ca2_CD">
    <math xmlns="http://www.w3.org/1998/Math/MathML">
      <lambda>
        <bvar>
          <ci> parameter_13 </ci>
        </bvar>
        <bvar>
          <ci> parameter_14 </ci>
        </bvar>
        <bvar>
          <ci> parameter_9 </ci>
        </bvar>
        <bvar>
          <ci> species_11 </ci>
        </bvar>
        <apply>
          <times/>
          <ci> species_11 </ci>
          <ci> parameter_9 </ci>
          <apply>
            <power/>
            <apply>
              <times/>
              <ci> parameter_13 </ci>
              <ci> parameter_14 </ci>
            </apply>
            <apply>
              <divide/>
              <cn> 1 </cn>
              <cn> 2 </cn>
            </apply>
          </apply>
        </apply>
      </lambda>
    </math>
  </functionDefinition>
  <functionDefinition id="function_11" name="function_4_Transition camT_ca2_AB to camR_ca2_AB">
    <math xmlns="http://www.w3.org/1998/Math/MathML">
      <lambda>
        <bvar>
          <ci> parameter_10 </ci>
        </bvar>
        <bvar>
          <ci> parameter_11 </ci>
        </bvar>
        <bvar>
          <ci> parameter_12 </ci>
        </bvar>
        <bvar>
          <ci> species_22 </ci>
        </bvar>
        <apply>
          <divide/>
          <apply>
            <times/>
            <ci> species_22 </ci>
            <ci> parameter_10 </ci>
          </apply>
          <apply>
            <power/>
            <apply>
              <times/>
              <ci> parameter_11 </ci>
              <ci> parameter_12 </ci>
            </apply>
            <apply>
              <divide/>
              <cn> 1 </cn>
              <cn> 2 </cn>
            </apply>
          </apply>
        </apply>
      </lambda>
    </math>
  </functionDefinition>
  <functionDefinition id="function_12" name="function_4_Transition camT_ca2_AC to camR_ca2_AC">
    <math xmlns="http://www.w3.org/1998/Math/MathML">
      <lambda>
        <bvar>
          <ci> parameter_10 </ci>
        </bvar>
        <bvar>
          <ci> parameter_11 </ci>
        </bvar>
        <bvar>
          <ci> parameter_13 </ci>
        </bvar>
        <bvar>
          <ci> species_23 </ci>
        </bvar>
        <apply>
          <divide/>
          <apply>
            <times/>
            <ci> species_23 </ci>
            <ci> parameter_10 </ci>
          </apply>
          <apply>
            <power/>
            <apply>
              <times/>
              <ci> parameter_11 </ci>
              <ci> parameter_13 </ci>
            </apply>
            <apply>
              <divide/>
              <cn> 1 </cn>
              <cn> 2 </cn>
            </apply>
          </apply>
        </apply>
      </lambda>
    </math>
  </functionDefinition>
  <functionDefinition id="function_24" name="function_4_Transition camT_ca3_BCD to camR_ca3_BCD">
    <math xmlns="http://www.w3.org/1998/Math/MathML">
      <lambda>
        <bvar>
          <ci> parameter_10 </ci>
        </bvar>
        <bvar>
          <ci> parameter_12 </ci>
        </bvar>
        <bvar>
          <ci> parameter_13 </ci>
        </bvar>
        <bvar>
          <ci> parameter_14 </ci>
        </bvar>
        <bvar>
          <ci> species_31 </ci>
        </bvar>
        <apply>
          <divide/>
          <apply>
            <times/>
            <ci> species_31 </ci>
            <ci> parameter_10 </ci>
          </apply>
          <apply>
            <power/>
            <apply>
              <times/>
              <ci> parameter_12 </ci>
              <ci> parameter_13 </ci>
              <ci> parameter_14 </ci>
            </apply>
            <apply>
              <divide/>
              <cn> 1 </cn>
              <cn> 2 </cn>
            </apply>
          </apply>
        </apply>
      </lambda>
    </math>
  </functionDefinition>
  <functionDefinition id="function_25" name="function_4_Transition camR_ca4_ABCD to camT_ca4_ABCD">
    <math xmlns="http://www.w3.org/1998/Math/MathML">
      <lambda>
        <bvar>
          <ci> parameter_11 </ci>
        </bvar>
        <bvar>
          <ci> parameter_12 </ci>
        </bvar>
        <bvar>
          <ci> parameter_13 </ci>
        </bvar>
        <bvar>
          <ci> parameter_14 </ci>
        </bvar>
        <bvar>
          <ci> parameter_9 </ci>
        </bvar>
        <bvar>
          <ci> species_16 </ci>
        </bvar>
        <apply>
          <times/>
          <ci> species_16 </ci>
          <ci> parameter_9 </ci>
          <apply>
            <power/>
            <apply>
              <times/>
              <ci> parameter_11 </ci>
              <ci> parameter_12 </ci>
              <ci> parameter_13 </ci>
              <ci> parameter_14 </ci>
            </apply>
            <apply>
              <divide/>
              <cn> 1 </cn>
              <cn> 2 </cn>
            </apply>
          </apply>
        </apply>
      </lambda>
    </math>
  </functionDefinition>
  <functionDefinition id="function_26" name="function_4_Transition camT_ca4_ABCD to camR_ca4_ABCD">
    <math xmlns="http://www.w3.org/1998/Math/MathML">
      <lambda>
        <bvar>
          <ci> parameter_10 </ci>
        </bvar>
        <bvar>
          <ci> parameter_11 </ci>
        </bvar>
        <bvar>
          <ci> parameter_12 </ci>
        </bvar>
        <bvar>
          <ci> parameter_13 </ci>
        </bvar>
        <bvar>
          <ci> parameter_14 </ci>
        </bvar>
        <bvar>
          <ci> species_32 </ci>
        </bvar>
        <apply>
          <divide/>
          <apply>
            <times/>
            <ci> species_32 </ci>
            <ci> parameter_10 </ci>
          </apply>
          <apply>
            <power/>
            <apply>
              <times/>
              <ci> parameter_11 </ci>
              <ci> parameter_12 </ci>
              <ci> parameter_13 </ci>
              <ci> parameter_14 </ci>
            </apply>
            <apply>
              <divide/>
              <cn> 1 </cn>
              <cn> 2 </cn>
            </apply>
          </apply>
        </apply>
      </lambda>
    </math>
  </functionDefinition>
</listOfFunctionDefinitions><listOfCompartments>
  <compartment metaid="COPASI1" id="compartment_0" name="Spine" spatialDimensions="3" size="1e-15" constant="true">
    <annotation>
      <rdf:RDF xmlns:dcterms="http://purl.org/dc/terms/" xmlns:rdf="http://www.w3.org/1999/02/22-rdf-syntax-ns#" xmlns:dc="http://purl.org/dc/elements/1.1/" xmlns:bqbiol="http://biomodels.net/biology-qualifiers/" xmlns:bqmodel="http://biomodels.net/model-qualifiers/" xmlns:vCard="http://www.w3.org/2001/vcard-rdf/3.0#">
        <rdf:Description rdf:about="#COPASI1">
          <bqbiol:is>
            <rdf:Bag>
              <rdf:li rdf:resource="http://identifiers.org/go/GO:0043197"/>
            </rdf:Bag>
          </bqbiol:is>
        </rdf:Description>
      </rdf:RDF>
      <COPASI xmlns="http://www.copasi.org/static/sbml">
        <rdf:RDF xmlns:rdf="http://www.w3.org/1999/02/22-rdf-syntax-ns#" xmlns:CopasiMT="http://www.copasi.org/RDF/MiriamTerms#">
          <rdf:Description rdf:about="#COPASI1">
            <CopasiMT:is>
              <rdf:Bag>
                <rdf:li rdf:resource="http://identifiers.org/go/GO:0043197"/>
              </rdf:Bag>
            </CopasiMT:is>
          </rdf:Description>
        </rdf:RDF>
      </COPASI>
    </annotation>
  </compartment>
</listOfCompartments><listOfSpecies>
  <species metaid="COPASI2" id="species_0" name="camR" compartment="compartment_0" initialConcentration="0" boundaryCondition="false" constant="false">
    <annotation>
      <rdf:RDF xmlns:dcterms="http://purl.org/dc/terms/" xmlns:rdf="http://www.w3.org/1999/02/22-rdf-syntax-ns#" xmlns:dc="http://purl.org/dc/elements/1.1/" xmlns:bqbiol="http://biomodels.net/biology-qualifiers/" xmlns:bqmodel="http://biomodels.net/model-qualifiers/" xmlns:vCard="http://www.w3.org/2001/vcard-rdf/3.0#">
        <rdf:Description rdf:about="#COPASI2">
          <bqbiol:isHomologTo>
            <rdf:Bag>
              <rdf:li rdf:resource="http://identifiers.org/uniprot/P62158"/>
            </rdf:Bag>
          </bqbiol:isHomologTo>
          <bqbiol:isVersionOf>
            <rdf:Bag>
              <rdf:li rdf:resource="http://identifiers.org/kegg.compound/C00391"/>
            </rdf:Bag>
          </bqbiol:isVersionOf>
        </rdf:Description>
      </rdf:RDF>
      <COPASI xmlns="http://www.copasi.org/static/sbml">
        <rdf:RDF xmlns:dcterms="http://purl.org/dc/terms/" xmlns:rdf="http://www.w3.org/1999/02/22-rdf-syntax-ns#" xmlns:CopasiMT="http://www.copasi.org/RDF/MiriamTerms#">
          <rdf:Description rdf:about="#COPASI2">
            <dcterms:created>
              <rdf:Description>
                <dcterms:W3CDTF>2016-02-15T18:41:16Z</dcterms:W3CDTF>
              </rdf:Description>
            </dcterms:created>
            <CopasiMT:isHomologTo>
              <rdf:Bag>
                <rdf:li rdf:resource="http://identifiers.org/uniprot/P62158"/>
              </rdf:Bag>
            </CopasiMT:isHomologTo>
            <CopasiMT:isVersionOf>
              <rdf:Bag>
                <rdf:li rdf:resource="http://identifiers.org/kegg.compound/C00391"/>
              </rdf:Bag>
            </CopasiMT:isVersionOf>
          </rdf:Description>
        </rdf:RDF>
      </COPASI>
    </annotation>
  </species>
  <species metaid="COPASI3" id="species_1" name="ca" compartment="compartment_0" initialConcentration="1e-05" boundaryCondition="false" constant="false">
    <annotation>
      <rdf:RDF xmlns:dcterms="http://purl.org/dc/terms/" xmlns:rdf="http://www.w3.org/1999/02/22-rdf-syntax-ns#" xmlns:dc="http://purl.org/dc/elements/1.1/" xmlns:bqbiol="http://biomodels.net/biology-qualifiers/" xmlns:bqmodel="http://biomodels.net/model-qualifiers/" xmlns:vCard="http://www.w3.org/2001/vcard-rdf/3.0#">
        <rdf:Description rdf:about="#COPASI3">
          <bqbiol:is>
            <rdf:Bag>
              <rdf:li rdf:resource="http://identifiers.org/kegg.compound/C00076"/>
            </rdf:Bag>
          </bqbiol:is>
          <bqbiol:is>
            <rdf:Bag>
              <rdf:li rdf:resource="http://identifiers.org/chebi/CHEBI:29108"/>
            </rdf:Bag>
          </bqbiol:is>
        </rdf:Description>
      </rdf:RDF>
      <COPASI xmlns="http://www.copasi.org/static/sbml">
        <rdf:RDF xmlns:dcterms="http://purl.org/dc/terms/" xmlns:rdf="http://www.w3.org/1999/02/22-rdf-syntax-ns#" xmlns:CopasiMT="http://www.copasi.org/RDF/MiriamTerms#">
          <rdf:Description rdf:about="#COPASI3">
            <dcterms:created>
              <rdf:Description>
                <dcterms:W3CDTF>2016-02-15T18:31:35Z</dcterms:W3CDTF>
              </rdf:Description>
            </dcterms:created>
            <CopasiMT:is>
              <rdf:Bag>
                <rdf:li rdf:resource="http://identifiers.org/chebi/CHEBI:29108"/>
                <rdf:li rdf:resource="http://identifiers.org/kegg.compound/C00076"/>
              </rdf:Bag>
            </CopasiMT:is>
          </rdf:Description>
        </rdf:RDF>
      </COPASI>
    </annotation>
  </species>
  <species metaid="COPASI4" id="species_2" name="camR_ca1_A" compartment="compartment_0" initialConcentration="0" boundaryCondition="false" constant="false">
    <annotation>
      <rdf:RDF xmlns:dcterms="http://purl.org/dc/terms/" xmlns:rdf="http://www.w3.org/1999/02/22-rdf-syntax-ns#" xmlns:dc="http://purl.org/dc/elements/1.1/" xmlns:bqbiol="http://biomodels.net/biology-qualifiers/" xmlns:bqmodel="http://biomodels.net/model-qualifiers/" xmlns:vCard="http://www.w3.org/2001/vcard-rdf/3.0#">
        <rdf:Description rdf:about="#COPASI4">
          <bqbiol:hasPart>
            <rdf:Bag>
              <rdf:li rdf:resource="http://identifiers.org/kegg.compound/C00391"/>
            </rdf:Bag>
          </bqbiol:hasPart>
          <bqbiol:hasPart>
            <rdf:Bag>
              <rdf:li rdf:resource="http://identifiers.org/chebi/CHEBI:29108"/>
            </rdf:Bag>
          </bqbiol:hasPart>
        </rdf:Description>
      </rdf:RDF>
      <COPASI xmlns="http://www.copasi.org/static/sbml">
        <rdf:RDF xmlns:rdf="http://www.w3.org/1999/02/22-rdf-syntax-ns#" xmlns:CopasiMT="http://www.copasi.org/RDF/MiriamTerms#">
          <rdf:Description rdf:about="#COPASI4">
            <CopasiMT:hasPart>
              <rdf:Bag>
                <rdf:li rdf:resource="http://identifiers.org/chebi/CHEBI:29108"/>
                <rdf:li rdf:resource="http://identifiers.org/kegg.compound/C00391"/>
              </rdf:Bag>
            </CopasiMT:hasPart>
          </rdf:Description>
        </rdf:RDF>
      </COPASI>
    </annotation>
  </species>
  <species metaid="COPASI5" id="species_3" name="camR_ca1_B" compartment="compartment_0" initialConcentration="0" boundaryCondition="false" constant="false">
    <annotation>
      <rdf:RDF xmlns:dcterms="http://purl.org/dc/terms/" xmlns:rdf="http://www.w3.org/1999/02/22-rdf-syntax-ns#" xmlns:dc="http://purl.org/dc/elements/1.1/" xmlns:bqbiol="http://biomodels.net/biology-qualifiers/" xmlns:bqmodel="http://biomodels.net/model-qualifiers/" xmlns:vCard="http://www.w3.org/2001/vcard-rdf/3.0#">
        <rdf:Description rdf:about="#COPASI5">
          <bqbiol:hasPart>
            <rdf:Bag>
              <rdf:li rdf:resource="http://identifiers.org/kegg.compound/C00391"/>
            </rdf:Bag>
          </bqbiol:hasPart>
          <bqbiol:hasPart>
            <rdf:Bag>
              <rdf:li rdf:resource="http://identifiers.org/chebi/CHEBI:29108"/>
            </rdf:Bag>
          </bqbiol:hasPart>
        </rdf:Description>
      </rdf:RDF>
      <COPASI xmlns="http://www.copasi.org/static/sbml">
        <rdf:RDF xmlns:rdf="http://www.w3.org/1999/02/22-rdf-syntax-ns#" xmlns:CopasiMT="http://www.copasi.org/RDF/MiriamTerms#">
          <rdf:Description rdf:about="#COPASI5">
            <CopasiMT:hasPart>
              <rdf:Bag>
                <rdf:li rdf:resource="http://identifiers.org/chebi/CHEBI:29108"/>
                <rdf:li rdf:resource="http://identifiers.org/kegg.compound/C00391"/>
              </rdf:Bag>
            </CopasiMT:hasPart>
          </rdf:Description>
        </rdf:RDF>
      </COPASI>
    </annotation>
  </species>
  <species metaid="COPASI6" id="species_4" name="camR_ca1_C" compartment="compartment_0" initialConcentration="0" boundaryCondition="false" constant="false">
    <annotation>
      <rdf:RDF xmlns:dcterms="http://purl.org/dc/terms/" xmlns:rdf="http://www.w3.org/1999/02/22-rdf-syntax-ns#" xmlns:dc="http://purl.org/dc/elements/1.1/" xmlns:bqbiol="http://biomodels.net/biology-qualifiers/" xmlns:bqmodel="http://biomodels.net/model-qualifiers/" xmlns:vCard="http://www.w3.org/2001/vcard-rdf/3.0#">
        <rdf:Description rdf:about="#COPASI6">
          <bqbiol:hasPart>
            <rdf:Bag>
              <rdf:li rdf:resource="http://identifiers.org/kegg.compound/C00391"/>
            </rdf:Bag>
          </bqbiol:hasPart>
          <bqbiol:hasPart>
            <rdf:Bag>
              <rdf:li rdf:resource="http://identifiers.org/chebi/CHEBI:29108"/>
            </rdf:Bag>
          </bqbiol:hasPart>
        </rdf:Description>
      </rdf:RDF>
      <COPASI xmlns="http://www.copasi.org/static/sbml">
        <rdf:RDF xmlns:rdf="http://www.w3.org/1999/02/22-rdf-syntax-ns#" xmlns:CopasiMT="http://www.copasi.org/RDF/MiriamTerms#">
          <rdf:Description rdf:about="#COPASI6">
            <CopasiMT:hasPart>
              <rdf:Bag>
                <rdf:li rdf:resource="http://identifiers.org/chebi/CHEBI:29108"/>
                <rdf:li rdf:resource="http://identifiers.org/kegg.compound/C00391"/>
              </rdf:Bag>
            </CopasiMT:hasPart>
          </rdf:Description>
        </rdf:RDF>
      </COPASI>
    </annotation>
  </species>
  <species metaid="COPASI7" id="species_5" name="camR_ca1_D" compartment="compartment_0" initialConcentration="0" boundaryCondition="false" constant="false">
    <annotation>
      <rdf:RDF xmlns:dcterms="http://purl.org/dc/terms/" xmlns:rdf="http://www.w3.org/1999/02/22-rdf-syntax-ns#" xmlns:dc="http://purl.org/dc/elements/1.1/" xmlns:bqbiol="http://biomodels.net/biology-qualifiers/" xmlns:bqmodel="http://biomodels.net/model-qualifiers/" xmlns:vCard="http://www.w3.org/2001/vcard-rdf/3.0#">
        <rdf:Description rdf:about="#COPASI7">
          <bqbiol:hasPart>
            <rdf:Bag>
              <rdf:li rdf:resource="http://identifiers.org/chebi/CHEBI:29108"/>
            </rdf:Bag>
          </bqbiol:hasPart>
          <bqbiol:hasPart>
            <rdf:Bag>
              <rdf:li rdf:resource="http://identifiers.org/kegg.compound/C00391"/>
            </rdf:Bag>
          </bqbiol:hasPart>
        </rdf:Description>
      </rdf:RDF>
      <COPASI xmlns="http://www.copasi.org/static/sbml">
        <rdf:RDF xmlns:rdf="http://www.w3.org/1999/02/22-rdf-syntax-ns#" xmlns:CopasiMT="http://www.copasi.org/RDF/MiriamTerms#">
          <rdf:Description rdf:about="#COPASI7">
            <CopasiMT:hasPart>
              <rdf:Bag>
                <rdf:li rdf:resource="http://identifiers.org/chebi/CHEBI:29108"/>
                <rdf:li rdf:resource="http://identifiers.org/kegg.compound/C00391"/>
              </rdf:Bag>
            </CopasiMT:hasPart>
          </rdf:Description>
        </rdf:RDF>
      </COPASI>
    </annotation>
  </species>
  <species metaid="COPASI8" id="species_6" name="camR_ca2_AB" compartment="compartment_0" initialConcentration="0" boundaryCondition="false" constant="false">
    <annotation>
      <rdf:RDF xmlns:dcterms="http://purl.org/dc/terms/" xmlns:rdf="http://www.w3.org/1999/02/22-rdf-syntax-ns#" xmlns:dc="http://purl.org/dc/elements/1.1/" xmlns:bqbiol="http://biomodels.net/biology-qualifiers/" xmlns:bqmodel="http://biomodels.net/model-qualifiers/" xmlns:vCard="http://www.w3.org/2001/vcard-rdf/3.0#">
        <rdf:Description rdf:about="#COPASI8">
          <bqbiol:hasPart>
            <rdf:Bag>
              <rdf:li rdf:resource="http://identifiers.org/chebi/CHEBI:29108"/>
            </rdf:Bag>
          </bqbiol:hasPart>
          <bqbiol:hasPart>
            <rdf:Bag>
              <rdf:li rdf:resource="http://identifiers.org/kegg.compound/C00391"/>
            </rdf:Bag>
          </bqbiol:hasPart>
        </rdf:Description>
      </rdf:RDF>
      <COPASI xmlns="http://www.copasi.org/static/sbml">
        <rdf:RDF xmlns:rdf="http://www.w3.org/1999/02/22-rdf-syntax-ns#" xmlns:CopasiMT="http://www.copasi.org/RDF/MiriamTerms#">
          <rdf:Description rdf:about="#COPASI8">
            <CopasiMT:hasPart>
              <rdf:Bag>
                <rdf:li rdf:resource="http://identifiers.org/chebi/CHEBI:29108"/>
                <rdf:li rdf:resource="http://identifiers.org/kegg.compound/C00391"/>
              </rdf:Bag>
            </CopasiMT:hasPart>
          </rdf:Description>
        </rdf:RDF>
      </COPASI>
    </annotation>
  </species>
  <species metaid="COPASI9" id="species_7" name="camR_ca2_AC" compartment="compartment_0" initialConcentration="0" boundaryCondition="false" constant="false">
    <annotation>
      <rdf:RDF xmlns:dcterms="http://purl.org/dc/terms/" xmlns:rdf="http://www.w3.org/1999/02/22-rdf-syntax-ns#" xmlns:dc="http://purl.org/dc/elements/1.1/" xmlns:bqbiol="http://biomodels.net/biology-qualifiers/" xmlns:bqmodel="http://biomodels.net/model-qualifiers/" xmlns:vCard="http://www.w3.org/2001/vcard-rdf/3.0#">
        <rdf:Description rdf:about="#COPASI9">
          <bqbiol:hasPart>
            <rdf:Bag>
              <rdf:li rdf:resource="http://identifiers.org/chebi/CHEBI:29108"/>
            </rdf:Bag>
          </bqbiol:hasPart>
          <bqbiol:hasPart>
            <rdf:Bag>
              <rdf:li rdf:resource="http://identifiers.org/kegg.compound/C00391"/>
            </rdf:Bag>
          </bqbiol:hasPart>
        </rdf:Description>
      </rdf:RDF>
      <COPASI xmlns="http://www.copasi.org/static/sbml">
        <rdf:RDF xmlns:rdf="http://www.w3.org/1999/02/22-rdf-syntax-ns#" xmlns:CopasiMT="http://www.copasi.org/RDF/MiriamTerms#">
          <rdf:Description rdf:about="#COPASI9">
            <CopasiMT:hasPart>
              <rdf:Bag>
                <rdf:li rdf:resource="http://identifiers.org/chebi/CHEBI:29108"/>
                <rdf:li rdf:resource="http://identifiers.org/kegg.compound/C00391"/>
              </rdf:Bag>
            </CopasiMT:hasPart>
          </rdf:Description>
        </rdf:RDF>
      </COPASI>
    </annotation>
  </species>
  <species metaid="COPASI10" id="species_8" name="camR_ca2_AD" compartment="compartment_0" initialConcentration="0" boundaryCondition="false" constant="false">
    <annotation>
      <rdf:RDF xmlns:dcterms="http://purl.org/dc/terms/" xmlns:rdf="http://www.w3.org/1999/02/22-rdf-syntax-ns#" xmlns:dc="http://purl.org/dc/elements/1.1/" xmlns:bqbiol="http://biomodels.net/biology-qualifiers/" xmlns:bqmodel="http://biomodels.net/model-qualifiers/" xmlns:vCard="http://www.w3.org/2001/vcard-rdf/3.0#">
        <rdf:Description rdf:about="#COPASI10">
          <bqbiol:hasPart>
            <rdf:Bag>
              <rdf:li rdf:resource="http://identifiers.org/kegg.compound/C00391"/>
            </rdf:Bag>
          </bqbiol:hasPart>
          <bqbiol:hasPart>
            <rdf:Bag>
              <rdf:li rdf:resource="http://identifiers.org/chebi/CHEBI:29108"/>
            </rdf:Bag>
          </bqbiol:hasPart>
        </rdf:Description>
      </rdf:RDF>
      <COPASI xmlns="http://www.copasi.org/static/sbml">
        <rdf:RDF xmlns:rdf="http://www.w3.org/1999/02/22-rdf-syntax-ns#" xmlns:CopasiMT="http://www.copasi.org/RDF/MiriamTerms#">
          <rdf:Description rdf:about="#COPASI10">
            <CopasiMT:hasPart>
              <rdf:Bag>
                <rdf:li rdf:resource="http://identifiers.org/chebi/CHEBI:29108"/>
                <rdf:li rdf:resource="http://identifiers.org/kegg.compound/C00391"/>
              </rdf:Bag>
            </CopasiMT:hasPart>
          </rdf:Description>
        </rdf:RDF>
      </COPASI>
    </annotation>
  </species>
  <species metaid="COPASI11" id="species_9" name="camR_ca2_BC" compartment="compartment_0" initialConcentration="0" boundaryCondition="false" constant="false">
    <annotation>
      <rdf:RDF xmlns:dcterms="http://purl.org/dc/terms/" xmlns:rdf="http://www.w3.org/1999/02/22-rdf-syntax-ns#" xmlns:dc="http://purl.org/dc/elements/1.1/" xmlns:bqbiol="http://biomodels.net/biology-qualifiers/" xmlns:bqmodel="http://biomodels.net/model-qualifiers/" xmlns:vCard="http://www.w3.org/2001/vcard-rdf/3.0#">
        <rdf:Description rdf:about="#COPASI11">
          <bqbiol:hasPart>
            <rdf:Bag>
              <rdf:li rdf:resource="http://identifiers.org/chebi/CHEBI:29108"/>
            </rdf:Bag>
          </bqbiol:hasPart>
          <bqbiol:hasPart>
            <rdf:Bag>
              <rdf:li rdf:resource="http://identifiers.org/kegg.compound/C00391"/>
            </rdf:Bag>
          </bqbiol:hasPart>
        </rdf:Description>
      </rdf:RDF>
      <COPASI xmlns="http://www.copasi.org/static/sbml">
        <rdf:RDF xmlns:rdf="http://www.w3.org/1999/02/22-rdf-syntax-ns#" xmlns:CopasiMT="http://www.copasi.org/RDF/MiriamTerms#">
          <rdf:Description rdf:about="#COPASI11">
            <CopasiMT:hasPart>
              <rdf:Bag>
                <rdf:li rdf:resource="http://identifiers.org/chebi/CHEBI:29108"/>
                <rdf:li rdf:resource="http://identifiers.org/kegg.compound/C00391"/>
              </rdf:Bag>
            </CopasiMT:hasPart>
          </rdf:Description>
        </rdf:RDF>
      </COPASI>
    </annotation>
  </species>
  <species metaid="COPASI12" id="species_10" name="camR_ca2_BD" compartment="compartment_0" initialConcentration="0" boundaryCondition="false" constant="false">
    <annotation>
      <rdf:RDF xmlns:dcterms="http://purl.org/dc/terms/" xmlns:rdf="http://www.w3.org/1999/02/22-rdf-syntax-ns#" xmlns:dc="http://purl.org/dc/elements/1.1/" xmlns:bqbiol="http://biomodels.net/biology-qualifiers/" xmlns:bqmodel="http://biomodels.net/model-qualifiers/" xmlns:vCard="http://www.w3.org/2001/vcard-rdf/3.0#">
        <rdf:Description rdf:about="#COPASI12">
          <bqbiol:hasPart>
            <rdf:Bag>
              <rdf:li rdf:resource="http://identifiers.org/kegg.compound/C00391"/>
            </rdf:Bag>
          </bqbiol:hasPart>
          <bqbiol:hasPart>
            <rdf:Bag>
              <rdf:li rdf:resource="http://identifiers.org/chebi/CHEBI:29108"/>
            </rdf:Bag>
          </bqbiol:hasPart>
        </rdf:Description>
      </rdf:RDF>
      <COPASI xmlns="http://www.copasi.org/static/sbml">
        <rdf:RDF xmlns:rdf="http://www.w3.org/1999/02/22-rdf-syntax-ns#" xmlns:CopasiMT="http://www.copasi.org/RDF/MiriamTerms#">
          <rdf:Description rdf:about="#COPASI12">
            <CopasiMT:hasPart>
              <rdf:Bag>
                <rdf:li rdf:resource="http://identifiers.org/chebi/CHEBI:29108"/>
                <rdf:li rdf:resource="http://identifiers.org/kegg.compound/C00391"/>
              </rdf:Bag>
            </CopasiMT:hasPart>
          </rdf:Description>
        </rdf:RDF>
      </COPASI>
    </annotation>
  </species>
  <species metaid="COPASI13" id="species_11" name="camR_ca2_CD" compartment="compartment_0" initialConcentration="0" boundaryCondition="false" constant="false">
    <annotation>
      <rdf:RDF xmlns:dcterms="http://purl.org/dc/terms/" xmlns:rdf="http://www.w3.org/1999/02/22-rdf-syntax-ns#" xmlns:dc="http://purl.org/dc/elements/1.1/" xmlns:bqbiol="http://biomodels.net/biology-qualifiers/" xmlns:bqmodel="http://biomodels.net/model-qualifiers/" xmlns:vCard="http://www.w3.org/2001/vcard-rdf/3.0#">
        <rdf:Description rdf:about="#COPASI13">
          <bqbiol:hasPart>
            <rdf:Bag>
              <rdf:li rdf:resource="http://identifiers.org/chebi/CHEBI:29108"/>
            </rdf:Bag>
          </bqbiol:hasPart>
          <bqbiol:hasPart>
            <rdf:Bag>
              <rdf:li rdf:resource="http://identifiers.org/kegg.compound/C00391"/>
            </rdf:Bag>
          </bqbiol:hasPart>
        </rdf:Description>
      </rdf:RDF>
      <COPASI xmlns="http://www.copasi.org/static/sbml">
        <rdf:RDF xmlns:rdf="http://www.w3.org/1999/02/22-rdf-syntax-ns#" xmlns:CopasiMT="http://www.copasi.org/RDF/MiriamTerms#">
          <rdf:Description rdf:about="#COPASI13">
            <CopasiMT:hasPart>
              <rdf:Bag>
                <rdf:li rdf:resource="http://identifiers.org/chebi/CHEBI:29108"/>
                <rdf:li rdf:resource="http://identifiers.org/kegg.compound/C00391"/>
              </rdf:Bag>
            </CopasiMT:hasPart>
          </rdf:Description>
        </rdf:RDF>
      </COPASI>
    </annotation>
  </species>
  <species metaid="COPASI14" id="species_12" name="camR_ca3_ABC" compartment="compartment_0" initialConcentration="0" boundaryCondition="false" constant="false">
    <annotation>
      <rdf:RDF xmlns:dcterms="http://purl.org/dc/terms/" xmlns:rdf="http://www.w3.org/1999/02/22-rdf-syntax-ns#" xmlns:dc="http://purl.org/dc/elements/1.1/" xmlns:bqbiol="http://biomodels.net/biology-qualifiers/" xmlns:bqmodel="http://biomodels.net/model-qualifiers/" xmlns:vCard="http://www.w3.org/2001/vcard-rdf/3.0#">
        <rdf:Description rdf:about="#COPASI14">
          <bqbiol:hasPart>
            <rdf:Bag>
              <rdf:li rdf:resource="http://identifiers.org/kegg.compound/C00391"/>
            </rdf:Bag>
          </bqbiol:hasPart>
          <bqbiol:hasPart>
            <rdf:Bag>
              <rdf:li rdf:resource="http://identifiers.org/chebi/CHEBI:29108"/>
            </rdf:Bag>
          </bqbiol:hasPart>
        </rdf:Description>
      </rdf:RDF>
      <COPASI xmlns="http://www.copasi.org/static/sbml">
        <rdf:RDF xmlns:rdf="http://www.w3.org/1999/02/22-rdf-syntax-ns#" xmlns:CopasiMT="http://www.copasi.org/RDF/MiriamTerms#">
          <rdf:Description rdf:about="#COPASI14">
            <CopasiMT:hasPart>
              <rdf:Bag>
                <rdf:li rdf:resource="http://identifiers.org/chebi/CHEBI:29108"/>
                <rdf:li rdf:resource="http://identifiers.org/kegg.compound/C00391"/>
              </rdf:Bag>
            </CopasiMT:hasPart>
          </rdf:Description>
        </rdf:RDF>
      </COPASI>
    </annotation>
  </species>
  <species metaid="COPASI15" id="species_13" name="camR_ca3_ABD" compartment="compartment_0" initialConcentration="0" boundaryCondition="false" constant="false">
    <annotation>
      <rdf:RDF xmlns:dcterms="http://purl.org/dc/terms/" xmlns:rdf="http://www.w3.org/1999/02/22-rdf-syntax-ns#" xmlns:dc="http://purl.org/dc/elements/1.1/" xmlns:bqbiol="http://biomodels.net/biology-qualifiers/" xmlns:bqmodel="http://biomodels.net/model-qualifiers/" xmlns:vCard="http://www.w3.org/2001/vcard-rdf/3.0#">
        <rdf:Description rdf:about="#COPASI15">
          <bqbiol:hasPart>
            <rdf:Bag>
              <rdf:li rdf:resource="http://identifiers.org/kegg.compound/C00391"/>
            </rdf:Bag>
          </bqbiol:hasPart>
          <bqbiol:hasPart>
            <rdf:Bag>
              <rdf:li rdf:resource="http://identifiers.org/chebi/CHEBI:29108"/>
            </rdf:Bag>
          </bqbiol:hasPart>
        </rdf:Description>
      </rdf:RDF>
      <COPASI xmlns="http://www.copasi.org/static/sbml">
        <rdf:RDF xmlns:rdf="http://www.w3.org/1999/02/22-rdf-syntax-ns#" xmlns:CopasiMT="http://www.copasi.org/RDF/MiriamTerms#">
          <rdf:Description rdf:about="#COPASI15">
            <CopasiMT:hasPart>
              <rdf:Bag>
                <rdf:li rdf:resource="http://identifiers.org/chebi/CHEBI:29108"/>
                <rdf:li rdf:resource="http://identifiers.org/kegg.compound/C00391"/>
              </rdf:Bag>
            </CopasiMT:hasPart>
          </rdf:Description>
        </rdf:RDF>
      </COPASI>
    </annotation>
  </species>
  <species metaid="COPASI16" id="species_14" name="camR_ca3_ACD" compartment="compartment_0" initialConcentration="0" boundaryCondition="false" constant="false">
    <annotation>
      <rdf:RDF xmlns:dcterms="http://purl.org/dc/terms/" xmlns:rdf="http://www.w3.org/1999/02/22-rdf-syntax-ns#" xmlns:dc="http://purl.org/dc/elements/1.1/" xmlns:bqbiol="http://biomodels.net/biology-qualifiers/" xmlns:bqmodel="http://biomodels.net/model-qualifiers/" xmlns:vCard="http://www.w3.org/2001/vcard-rdf/3.0#">
        <rdf:Description rdf:about="#COPASI16">
          <bqbiol:hasPart>
            <rdf:Bag>
              <rdf:li rdf:resource="http://identifiers.org/chebi/CHEBI:29108"/>
            </rdf:Bag>
          </bqbiol:hasPart>
          <bqbiol:hasPart>
            <rdf:Bag>
              <rdf:li rdf:resource="http://identifiers.org/kegg.compound/C00391"/>
            </rdf:Bag>
          </bqbiol:hasPart>
        </rdf:Description>
      </rdf:RDF>
      <COPASI xmlns="http://www.copasi.org/static/sbml">
        <rdf:RDF xmlns:rdf="http://www.w3.org/1999/02/22-rdf-syntax-ns#" xmlns:CopasiMT="http://www.copasi.org/RDF/MiriamTerms#">
          <rdf:Description rdf:about="#COPASI16">
            <CopasiMT:hasPart>
              <rdf:Bag>
                <rdf:li rdf:resource="http://identifiers.org/chebi/CHEBI:29108"/>
                <rdf:li rdf:resource="http://identifiers.org/kegg.compound/C00391"/>
              </rdf:Bag>
            </CopasiMT:hasPart>
          </rdf:Description>
        </rdf:RDF>
      </COPASI>
    </annotation>
  </species>
  <species metaid="COPASI17" id="species_15" name="camR_ca3_BCD" compartment="compartment_0" initialConcentration="0" boundaryCondition="false" constant="false">
    <annotation>
      <rdf:RDF xmlns:dcterms="http://purl.org/dc/terms/" xmlns:rdf="http://www.w3.org/1999/02/22-rdf-syntax-ns#" xmlns:dc="http://purl.org/dc/elements/1.1/" xmlns:bqbiol="http://biomodels.net/biology-qualifiers/" xmlns:bqmodel="http://biomodels.net/model-qualifiers/" xmlns:vCard="http://www.w3.org/2001/vcard-rdf/3.0#">
        <rdf:Description rdf:about="#COPASI17">
          <bqbiol:hasPart>
            <rdf:Bag>
              <rdf:li rdf:resource="http://identifiers.org/kegg.compound/C00391"/>
            </rdf:Bag>
          </bqbiol:hasPart>
          <bqbiol:hasPart>
            <rdf:Bag>
              <rdf:li rdf:resource="http://identifiers.org/chebi/CHEBI:29108"/>
            </rdf:Bag>
          </bqbiol:hasPart>
        </rdf:Description>
      </rdf:RDF>
      <COPASI xmlns="http://www.copasi.org/static/sbml">
        <rdf:RDF xmlns:rdf="http://www.w3.org/1999/02/22-rdf-syntax-ns#" xmlns:CopasiMT="http://www.copasi.org/RDF/MiriamTerms#">
          <rdf:Description rdf:about="#COPASI17">
            <CopasiMT:hasPart>
              <rdf:Bag>
                <rdf:li rdf:resource="http://identifiers.org/chebi/CHEBI:29108"/>
                <rdf:li rdf:resource="http://identifiers.org/kegg.compound/C00391"/>
              </rdf:Bag>
            </CopasiMT:hasPart>
          </rdf:Description>
        </rdf:RDF>
      </COPASI>
    </annotation>
  </species>
  <species metaid="COPASI18" id="species_16" name="camR_ca4_ABCD" compartment="compartment_0" initialConcentration="0" boundaryCondition="false" constant="false">
    <annotation>
      <rdf:RDF xmlns:dcterms="http://purl.org/dc/terms/" xmlns:rdf="http://www.w3.org/1999/02/22-rdf-syntax-ns#" xmlns:dc="http://purl.org/dc/elements/1.1/" xmlns:bqbiol="http://biomodels.net/biology-qualifiers/" xmlns:bqmodel="http://biomodels.net/model-qualifiers/" xmlns:vCard="http://www.w3.org/2001/vcard-rdf/3.0#">
        <rdf:Description rdf:about="#COPASI18">
          <bqbiol:hasPart>
            <rdf:Bag>
              <rdf:li rdf:resource="http://identifiers.org/chebi/CHEBI:29108"/>
            </rdf:Bag>
          </bqbiol:hasPart>
          <bqbiol:hasPart>
            <rdf:Bag>
              <rdf:li rdf:resource="http://identifiers.org/kegg.compound/C00391"/>
            </rdf:Bag>
          </bqbiol:hasPart>
          <bqbiol:isVersionOf>
            <rdf:Bag>
              <rdf:li rdf:resource="http://identifiers.org/reactome/REACT_3178"/>
            </rdf:Bag>
          </bqbiol:isVersionOf>
        </rdf:Description>
      </rdf:RDF>
      <COPASI xmlns="http://www.copasi.org/static/sbml">
        <rdf:RDF xmlns:rdf="http://www.w3.org/1999/02/22-rdf-syntax-ns#" xmlns:CopasiMT="http://www.copasi.org/RDF/MiriamTerms#">
          <rdf:Description rdf:about="#COPASI18">
            <CopasiMT:hasPart>
              <rdf:Bag>
                <rdf:li rdf:resource="http://identifiers.org/chebi/CHEBI:29108"/>
                <rdf:li rdf:resource="http://identifiers.org/kegg.compound/C00391"/>
              </rdf:Bag>
            </CopasiMT:hasPart>
            <CopasiMT:isVersionOf>
              <rdf:Bag>
                <rdf:li rdf:resource="http://identifiers.org/reactome/REACT_3178"/>
              </rdf:Bag>
            </CopasiMT:isVersionOf>
          </rdf:Description>
        </rdf:RDF>
      </COPASI>
    </annotation>
  </species>
  <species metaid="COPASI19" id="species_17" name="camT" compartment="compartment_0" initialConcentration="2e-07" boundaryCondition="false" constant="false">
    <annotation>
      <rdf:RDF xmlns:dcterms="http://purl.org/dc/terms/" xmlns:rdf="http://www.w3.org/1999/02/22-rdf-syntax-ns#" xmlns:dc="http://purl.org/dc/elements/1.1/" xmlns:bqbiol="http://biomodels.net/biology-qualifiers/" xmlns:bqmodel="http://biomodels.net/model-qualifiers/" xmlns:vCard="http://www.w3.org/2001/vcard-rdf/3.0#">
        <rdf:Description rdf:about="#COPASI19">
          <bqbiol:isHomologTo>
            <rdf:Bag>
              <rdf:li rdf:resource="http://identifiers.org/uniprot/P62158"/>
            </rdf:Bag>
          </bqbiol:isHomologTo>
          <bqbiol:isVersionOf>
            <rdf:Bag>
              <rdf:li rdf:resource="http://identifiers.org/kegg.compound/C00391"/>
            </rdf:Bag>
          </bqbiol:isVersionOf>
        </rdf:Description>
      </rdf:RDF>
      <COPASI xmlns="http://www.copasi.org/static/sbml">
        <rdf:RDF xmlns:dcterms="http://purl.org/dc/terms/" xmlns:rdf="http://www.w3.org/1999/02/22-rdf-syntax-ns#" xmlns:CopasiMT="http://www.copasi.org/RDF/MiriamTerms#">
          <rdf:Description rdf:about="#COPASI19">
            <dcterms:created>
              <rdf:Description>
                <dcterms:W3CDTF>2016-02-15T18:41:19Z</dcterms:W3CDTF>
              </rdf:Description>
            </dcterms:created>
            <CopasiMT:isHomologTo>
              <rdf:Bag>
                <rdf:li rdf:resource="http://identifiers.org/uniprot/P62158"/>
              </rdf:Bag>
            </CopasiMT:isHomologTo>
            <CopasiMT:isVersionOf>
              <rdf:Bag>
                <rdf:li rdf:resource="http://identifiers.org/kegg.compound/C00391"/>
              </rdf:Bag>
            </CopasiMT:isVersionOf>
          </rdf:Description>
        </rdf:RDF>
      </COPASI>
    </annotation>
  </species>
  <species metaid="COPASI20" id="species_18" name="camT_ca1_A" compartment="compartment_0" initialConcentration="0" boundaryCondition="false" constant="false">
    <annotation>
      <rdf:RDF xmlns:dcterms="http://purl.org/dc/terms/" xmlns:rdf="http://www.w3.org/1999/02/22-rdf-syntax-ns#" xmlns:dc="http://purl.org/dc/elements/1.1/" xmlns:bqbiol="http://biomodels.net/biology-qualifiers/" xmlns:bqmodel="http://biomodels.net/model-qualifiers/" xmlns:vCard="http://www.w3.org/2001/vcard-rdf/3.0#">
        <rdf:Description rdf:about="#COPASI20">
          <bqbiol:hasPart>
            <rdf:Bag>
              <rdf:li rdf:resource="http://identifiers.org/kegg.compound/C00391"/>
            </rdf:Bag>
          </bqbiol:hasPart>
          <bqbiol:hasPart>
            <rdf:Bag>
              <rdf:li rdf:resource="http://identifiers.org/chebi/CHEBI:29108"/>
            </rdf:Bag>
          </bqbiol:hasPart>
        </rdf:Description>
      </rdf:RDF>
      <COPASI xmlns="http://www.copasi.org/static/sbml">
        <rdf:RDF xmlns:rdf="http://www.w3.org/1999/02/22-rdf-syntax-ns#" xmlns:CopasiMT="http://www.copasi.org/RDF/MiriamTerms#">
          <rdf:Description rdf:about="#COPASI20">
            <CopasiMT:hasPart>
              <rdf:Bag>
                <rdf:li rdf:resource="http://identifiers.org/chebi/CHEBI:29108"/>
                <rdf:li rdf:resource="http://identifiers.org/kegg.compound/C00391"/>
              </rdf:Bag>
            </CopasiMT:hasPart>
          </rdf:Description>
        </rdf:RDF>
      </COPASI>
    </annotation>
  </species>
  <species metaid="COPASI21" id="species_19" name="camT_ca1_B" compartment="compartment_0" initialConcentration="0" boundaryCondition="false" constant="false">
    <annotation>
      <rdf:RDF xmlns:dcterms="http://purl.org/dc/terms/" xmlns:rdf="http://www.w3.org/1999/02/22-rdf-syntax-ns#" xmlns:dc="http://purl.org/dc/elements/1.1/" xmlns:bqbiol="http://biomodels.net/biology-qualifiers/" xmlns:bqmodel="http://biomodels.net/model-qualifiers/" xmlns:vCard="http://www.w3.org/2001/vcard-rdf/3.0#">
        <rdf:Description rdf:about="#COPASI21">
          <bqbiol:hasPart>
            <rdf:Bag>
              <rdf:li rdf:resource="http://identifiers.org/kegg.compound/C00391"/>
            </rdf:Bag>
          </bqbiol:hasPart>
          <bqbiol:hasPart>
            <rdf:Bag>
              <rdf:li rdf:resource="http://identifiers.org/chebi/CHEBI:29108"/>
            </rdf:Bag>
          </bqbiol:hasPart>
        </rdf:Description>
      </rdf:RDF>
      <COPASI xmlns="http://www.copasi.org/static/sbml">
        <rdf:RDF xmlns:rdf="http://www.w3.org/1999/02/22-rdf-syntax-ns#" xmlns:CopasiMT="http://www.copasi.org/RDF/MiriamTerms#">
          <rdf:Description rdf:about="#COPASI21">
            <CopasiMT:hasPart>
              <rdf:Bag>
                <rdf:li rdf:resource="http://identifiers.org/chebi/CHEBI:29108"/>
                <rdf:li rdf:resource="http://identifiers.org/kegg.compound/C00391"/>
              </rdf:Bag>
            </CopasiMT:hasPart>
          </rdf:Description>
        </rdf:RDF>
      </COPASI>
    </annotation>
  </species>
  <species metaid="COPASI22" id="species_20" name="camT_ca1_C" compartment="compartment_0" initialConcentration="0" boundaryCondition="false" constant="false">
    <annotation>
      <rdf:RDF xmlns:dcterms="http://purl.org/dc/terms/" xmlns:rdf="http://www.w3.org/1999/02/22-rdf-syntax-ns#" xmlns:dc="http://purl.org/dc/elements/1.1/" xmlns:bqbiol="http://biomodels.net/biology-qualifiers/" xmlns:bqmodel="http://biomodels.net/model-qualifiers/" xmlns:vCard="http://www.w3.org/2001/vcard-rdf/3.0#">
        <rdf:Description rdf:about="#COPASI22">
          <bqbiol:hasPart>
            <rdf:Bag>
              <rdf:li rdf:resource="http://identifiers.org/chebi/CHEBI:29108"/>
            </rdf:Bag>
          </bqbiol:hasPart>
          <bqbiol:hasPart>
            <rdf:Bag>
              <rdf:li rdf:resource="http://identifiers.org/kegg.compound/C00391"/>
            </rdf:Bag>
          </bqbiol:hasPart>
        </rdf:Description>
      </rdf:RDF>
      <COPASI xmlns="http://www.copasi.org/static/sbml">
        <rdf:RDF xmlns:rdf="http://www.w3.org/1999/02/22-rdf-syntax-ns#" xmlns:CopasiMT="http://www.copasi.org/RDF/MiriamTerms#">
          <rdf:Description rdf:about="#COPASI22">
            <CopasiMT:hasPart>
              <rdf:Bag>
                <rdf:li rdf:resource="http://identifiers.org/chebi/CHEBI:29108"/>
                <rdf:li rdf:resource="http://identifiers.org/kegg.compound/C00391"/>
              </rdf:Bag>
            </CopasiMT:hasPart>
          </rdf:Description>
        </rdf:RDF>
      </COPASI>
    </annotation>
  </species>
  <species metaid="COPASI23" id="species_21" name="camT_ca1_D" compartment="compartment_0" initialConcentration="0" boundaryCondition="false" constant="false">
    <annotation>
      <rdf:RDF xmlns:dcterms="http://purl.org/dc/terms/" xmlns:rdf="http://www.w3.org/1999/02/22-rdf-syntax-ns#" xmlns:dc="http://purl.org/dc/elements/1.1/" xmlns:bqbiol="http://biomodels.net/biology-qualifiers/" xmlns:bqmodel="http://biomodels.net/model-qualifiers/" xmlns:vCard="http://www.w3.org/2001/vcard-rdf/3.0#">
        <rdf:Description rdf:about="#COPASI23">
          <bqbiol:hasPart>
            <rdf:Bag>
              <rdf:li rdf:resource="http://identifiers.org/chebi/CHEBI:29108"/>
            </rdf:Bag>
          </bqbiol:hasPart>
          <bqbiol:hasPart>
            <rdf:Bag>
              <rdf:li rdf:resource="http://identifiers.org/kegg.compound/C00391"/>
            </rdf:Bag>
          </bqbiol:hasPart>
        </rdf:Description>
      </rdf:RDF>
      <COPASI xmlns="http://www.copasi.org/static/sbml">
        <rdf:RDF xmlns:rdf="http://www.w3.org/1999/02/22-rdf-syntax-ns#" xmlns:CopasiMT="http://www.copasi.org/RDF/MiriamTerms#">
          <rdf:Description rdf:about="#COPASI23">
            <CopasiMT:hasPart>
              <rdf:Bag>
                <rdf:li rdf:resource="http://identifiers.org/chebi/CHEBI:29108"/>
                <rdf:li rdf:resource="http://identifiers.org/kegg.compound/C00391"/>
              </rdf:Bag>
            </CopasiMT:hasPart>
          </rdf:Description>
        </rdf:RDF>
      </COPASI>
    </annotation>
  </species>
  <species metaid="COPASI24" id="species_22" name="camT_ca2_AB" compartment="compartment_0" initialConcentration="0" boundaryCondition="false" constant="false">
    <annotation>
      <rdf:RDF xmlns:dcterms="http://purl.org/dc/terms/" xmlns:rdf="http://www.w3.org/1999/02/22-rdf-syntax-ns#" xmlns:dc="http://purl.org/dc/elements/1.1/" xmlns:bqbiol="http://biomodels.net/biology-qualifiers/" xmlns:bqmodel="http://biomodels.net/model-qualifiers/" xmlns:vCard="http://www.w3.org/2001/vcard-rdf/3.0#">
        <rdf:Description rdf:about="#COPASI24">
          <bqbiol:hasPart>
            <rdf:Bag>
              <rdf:li rdf:resource="http://identifiers.org/chebi/CHEBI:29108"/>
            </rdf:Bag>
          </bqbiol:hasPart>
          <bqbiol:hasPart>
            <rdf:Bag>
              <rdf:li rdf:resource="http://identifiers.org/kegg.compound/C00391"/>
            </rdf:Bag>
          </bqbiol:hasPart>
        </rdf:Description>
      </rdf:RDF>
      <COPASI xmlns="http://www.copasi.org/static/sbml">
        <rdf:RDF xmlns:rdf="http://www.w3.org/1999/02/22-rdf-syntax-ns#" xmlns:CopasiMT="http://www.copasi.org/RDF/MiriamTerms#">
          <rdf:Description rdf:about="#COPASI24">
            <CopasiMT:hasPart>
              <rdf:Bag>
                <rdf:li rdf:resource="http://identifiers.org/chebi/CHEBI:29108"/>
                <rdf:li rdf:resource="http://identifiers.org/kegg.compound/C00391"/>
              </rdf:Bag>
            </CopasiMT:hasPart>
          </rdf:Description>
        </rdf:RDF>
      </COPASI>
    </annotation>
  </species>
  <species metaid="COPASI25" id="species_23" name="camT_ca2_AC" compartment="compartment_0" initialConcentration="0" boundaryCondition="false" constant="false">
    <annotation>
      <rdf:RDF xmlns:dcterms="http://purl.org/dc/terms/" xmlns:rdf="http://www.w3.org/1999/02/22-rdf-syntax-ns#" xmlns:dc="http://purl.org/dc/elements/1.1/" xmlns:bqbiol="http://biomodels.net/biology-qualifiers/" xmlns:bqmodel="http://biomodels.net/model-qualifiers/" xmlns:vCard="http://www.w3.org/2001/vcard-rdf/3.0#">
        <rdf:Description rdf:about="#COPASI25">
          <bqbiol:hasPart>
            <rdf:Bag>
              <rdf:li rdf:resource="http://identifiers.org/chebi/CHEBI:29108"/>
            </rdf:Bag>
          </bqbiol:hasPart>
          <bqbiol:hasPart>
            <rdf:Bag>
              <rdf:li rdf:resource="http://identifiers.org/kegg.compound/C00391"/>
            </rdf:Bag>
          </bqbiol:hasPart>
        </rdf:Description>
      </rdf:RDF>
      <COPASI xmlns="http://www.copasi.org/static/sbml">
        <rdf:RDF xmlns:rdf="http://www.w3.org/1999/02/22-rdf-syntax-ns#" xmlns:CopasiMT="http://www.copasi.org/RDF/MiriamTerms#">
          <rdf:Description rdf:about="#COPASI25">
            <CopasiMT:hasPart>
              <rdf:Bag>
                <rdf:li rdf:resource="http://identifiers.org/chebi/CHEBI:29108"/>
                <rdf:li rdf:resource="http://identifiers.org/kegg.compound/C00391"/>
              </rdf:Bag>
            </CopasiMT:hasPart>
          </rdf:Description>
        </rdf:RDF>
      </COPASI>
    </annotation>
  </species>
  <species metaid="COPASI26" id="species_24" name="camT_ca2_AD" compartment="compartment_0" initialConcentration="0" boundaryCondition="false" constant="false">
    <annotation>
      <rdf:RDF xmlns:dcterms="http://purl.org/dc/terms/" xmlns:rdf="http://www.w3.org/1999/02/22-rdf-syntax-ns#" xmlns:dc="http://purl.org/dc/elements/1.1/" xmlns:bqbiol="http://biomodels.net/biology-qualifiers/" xmlns:bqmodel="http://biomodels.net/model-qualifiers/" xmlns:vCard="http://www.w3.org/2001/vcard-rdf/3.0#">
        <rdf:Description rdf:about="#COPASI26">
          <bqbiol:hasPart>
            <rdf:Bag>
              <rdf:li rdf:resource="http://identifiers.org/kegg.compound/C00391"/>
            </rdf:Bag>
          </bqbiol:hasPart>
          <bqbiol:hasPart>
            <rdf:Bag>
              <rdf:li rdf:resource="http://identifiers.org/chebi/CHEBI:29108"/>
            </rdf:Bag>
          </bqbiol:hasPart>
        </rdf:Description>
      </rdf:RDF>
      <COPASI xmlns="http://www.copasi.org/static/sbml">
        <rdf:RDF xmlns:rdf="http://www.w3.org/1999/02/22-rdf-syntax-ns#" xmlns:CopasiMT="http://www.copasi.org/RDF/MiriamTerms#">
          <rdf:Description rdf:about="#COPASI26">
            <CopasiMT:hasPart>
              <rdf:Bag>
                <rdf:li rdf:resource="http://identifiers.org/chebi/CHEBI:29108"/>
                <rdf:li rdf:resource="http://identifiers.org/kegg.compound/C00391"/>
              </rdf:Bag>
            </CopasiMT:hasPart>
          </rdf:Description>
        </rdf:RDF>
      </COPASI>
    </annotation>
  </species>
  <species metaid="COPASI27" id="species_25" name="camT_ca2_BC" compartment="compartment_0" initialConcentration="0" boundaryCondition="false" constant="false">
    <annotation>
      <rdf:RDF xmlns:dcterms="http://purl.org/dc/terms/" xmlns:rdf="http://www.w3.org/1999/02/22-rdf-syntax-ns#" xmlns:dc="http://purl.org/dc/elements/1.1/" xmlns:bqbiol="http://biomodels.net/biology-qualifiers/" xmlns:bqmodel="http://biomodels.net/model-qualifiers/" xmlns:vCard="http://www.w3.org/2001/vcard-rdf/3.0#">
        <rdf:Description rdf:about="#COPASI27">
          <bqbiol:hasPart>
            <rdf:Bag>
              <rdf:li rdf:resource="http://identifiers.org/chebi/CHEBI:29108"/>
            </rdf:Bag>
          </bqbiol:hasPart>
          <bqbiol:hasPart>
            <rdf:Bag>
              <rdf:li rdf:resource="http://identifiers.org/kegg.compound/C00391"/>
            </rdf:Bag>
          </bqbiol:hasPart>
        </rdf:Description>
      </rdf:RDF>
      <COPASI xmlns="http://www.copasi.org/static/sbml">
        <rdf:RDF xmlns:rdf="http://www.w3.org/1999/02/22-rdf-syntax-ns#" xmlns:CopasiMT="http://www.copasi.org/RDF/MiriamTerms#">
          <rdf:Description rdf:about="#COPASI27">
            <CopasiMT:hasPart>
              <rdf:Bag>
                <rdf:li rdf:resource="http://identifiers.org/chebi/CHEBI:29108"/>
                <rdf:li rdf:resource="http://identifiers.org/kegg.compound/C00391"/>
              </rdf:Bag>
            </CopasiMT:hasPart>
          </rdf:Description>
        </rdf:RDF>
      </COPASI>
    </annotation>
  </species>
  <species metaid="COPASI28" id="species_26" name="camT_ca2_BD" compartment="compartment_0" initialConcentration="0" boundaryCondition="false" constant="false">
    <annotation>
      <rdf:RDF xmlns:dcterms="http://purl.org/dc/terms/" xmlns:rdf="http://www.w3.org/1999/02/22-rdf-syntax-ns#" xmlns:dc="http://purl.org/dc/elements/1.1/" xmlns:bqbiol="http://biomodels.net/biology-qualifiers/" xmlns:bqmodel="http://biomodels.net/model-qualifiers/" xmlns:vCard="http://www.w3.org/2001/vcard-rdf/3.0#">
        <rdf:Description rdf:about="#COPASI28">
          <bqbiol:hasPart>
            <rdf:Bag>
              <rdf:li rdf:resource="http://identifiers.org/kegg.compound/C00391"/>
            </rdf:Bag>
          </bqbiol:hasPart>
          <bqbiol:hasPart>
            <rdf:Bag>
              <rdf:li rdf:resource="http://identifiers.org/chebi/CHEBI:29108"/>
            </rdf:Bag>
          </bqbiol:hasPart>
        </rdf:Description>
      </rdf:RDF>
      <COPASI xmlns="http://www.copasi.org/static/sbml">
        <rdf:RDF xmlns:rdf="http://www.w3.org/1999/02/22-rdf-syntax-ns#" xmlns:CopasiMT="http://www.copasi.org/RDF/MiriamTerms#">
          <rdf:Description rdf:about="#COPASI28">
            <CopasiMT:hasPart>
              <rdf:Bag>
                <rdf:li rdf:resource="http://identifiers.org/chebi/CHEBI:29108"/>
                <rdf:li rdf:resource="http://identifiers.org/kegg.compound/C00391"/>
              </rdf:Bag>
            </CopasiMT:hasPart>
          </rdf:Description>
        </rdf:RDF>
      </COPASI>
    </annotation>
  </species>
  <species metaid="COPASI29" id="species_27" name="camT_ca2_CD" compartment="compartment_0" initialConcentration="0" boundaryCondition="false" constant="false">
    <annotation>
      <rdf:RDF xmlns:dcterms="http://purl.org/dc/terms/" xmlns:rdf="http://www.w3.org/1999/02/22-rdf-syntax-ns#" xmlns:dc="http://purl.org/dc/elements/1.1/" xmlns:bqbiol="http://biomodels.net/biology-qualifiers/" xmlns:bqmodel="http://biomodels.net/model-qualifiers/" xmlns:vCard="http://www.w3.org/2001/vcard-rdf/3.0#">
        <rdf:Description rdf:about="#COPASI29">
          <bqbiol:hasPart>
            <rdf:Bag>
              <rdf:li rdf:resource="http://identifiers.org/chebi/CHEBI:29108"/>
            </rdf:Bag>
          </bqbiol:hasPart>
          <bqbiol:hasPart>
            <rdf:Bag>
              <rdf:li rdf:resource="http://identifiers.org/kegg.compound/C00391"/>
            </rdf:Bag>
          </bqbiol:hasPart>
        </rdf:Description>
      </rdf:RDF>
      <COPASI xmlns="http://www.copasi.org/static/sbml">
        <rdf:RDF xmlns:rdf="http://www.w3.org/1999/02/22-rdf-syntax-ns#" xmlns:CopasiMT="http://www.copasi.org/RDF/MiriamTerms#">
          <rdf:Description rdf:about="#COPASI29">
            <CopasiMT:hasPart>
              <rdf:Bag>
                <rdf:li rdf:resource="http://identifiers.org/chebi/CHEBI:29108"/>
                <rdf:li rdf:resource="http://identifiers.org/kegg.compound/C00391"/>
              </rdf:Bag>
            </CopasiMT:hasPart>
          </rdf:Description>
        </rdf:RDF>
      </COPASI>
    </annotation>
  </species>
  <species metaid="COPASI30" id="species_28" name="camT_ca3_ABC" compartment="compartment_0" initialConcentration="0" boundaryCondition="false" constant="false">
    <annotation>
      <rdf:RDF xmlns:dcterms="http://purl.org/dc/terms/" xmlns:rdf="http://www.w3.org/1999/02/22-rdf-syntax-ns#" xmlns:dc="http://purl.org/dc/elements/1.1/" xmlns:bqbiol="http://biomodels.net/biology-qualifiers/" xmlns:bqmodel="http://biomodels.net/model-qualifiers/" xmlns:vCard="http://www.w3.org/2001/vcard-rdf/3.0#">
        <rdf:Description rdf:about="#COPASI30">
          <bqbiol:hasPart>
            <rdf:Bag>
              <rdf:li rdf:resource="http://identifiers.org/kegg.compound/C00391"/>
            </rdf:Bag>
          </bqbiol:hasPart>
          <bqbiol:hasPart>
            <rdf:Bag>
              <rdf:li rdf:resource="http://identifiers.org/chebi/CHEBI:29108"/>
            </rdf:Bag>
          </bqbiol:hasPart>
        </rdf:Description>
      </rdf:RDF>
      <COPASI xmlns="http://www.copasi.org/static/sbml">
        <rdf:RDF xmlns:rdf="http://www.w3.org/1999/02/22-rdf-syntax-ns#" xmlns:CopasiMT="http://www.copasi.org/RDF/MiriamTerms#">
          <rdf:Description rdf:about="#COPASI30">
            <CopasiMT:hasPart>
              <rdf:Bag>
                <rdf:li rdf:resource="http://identifiers.org/chebi/CHEBI:29108"/>
                <rdf:li rdf:resource="http://identifiers.org/kegg.compound/C00391"/>
              </rdf:Bag>
            </CopasiMT:hasPart>
          </rdf:Description>
        </rdf:RDF>
      </COPASI>
    </annotation>
  </species>
  <species metaid="COPASI31" id="species_29" name="camT_ca3_ABD" compartment="compartment_0" initialConcentration="0" boundaryCondition="false" constant="false">
    <annotation>
      <rdf:RDF xmlns:dcterms="http://purl.org/dc/terms/" xmlns:rdf="http://www.w3.org/1999/02/22-rdf-syntax-ns#" xmlns:dc="http://purl.org/dc/elements/1.1/" xmlns:bqbiol="http://biomodels.net/biology-qualifiers/" xmlns:bqmodel="http://biomodels.net/model-qualifiers/" xmlns:vCard="http://www.w3.org/2001/vcard-rdf/3.0#">
        <rdf:Description rdf:about="#COPASI31">
          <bqbiol:hasPart>
            <rdf:Bag>
              <rdf:li rdf:resource="http://identifiers.org/chebi/CHEBI:29108"/>
            </rdf:Bag>
          </bqbiol:hasPart>
          <bqbiol:hasPart>
            <rdf:Bag>
              <rdf:li rdf:resource="http://identifiers.org/kegg.compound/C00391"/>
            </rdf:Bag>
          </bqbiol:hasPart>
        </rdf:Description>
      </rdf:RDF>
      <COPASI xmlns="http://www.copasi.org/static/sbml">
        <rdf:RDF xmlns:rdf="http://www.w3.org/1999/02/22-rdf-syntax-ns#" xmlns:CopasiMT="http://www.copasi.org/RDF/MiriamTerms#">
          <rdf:Description rdf:about="#COPASI31">
            <CopasiMT:hasPart>
              <rdf:Bag>
                <rdf:li rdf:resource="http://identifiers.org/chebi/CHEBI:29108"/>
                <rdf:li rdf:resource="http://identifiers.org/kegg.compound/C00391"/>
              </rdf:Bag>
            </CopasiMT:hasPart>
          </rdf:Description>
        </rdf:RDF>
      </COPASI>
    </annotation>
  </species>
  <species metaid="COPASI32" id="species_30" name="camT_ca3_ACD" compartment="compartment_0" initialConcentration="0" boundaryCondition="false" constant="false">
    <annotation>
      <rdf:RDF xmlns:dcterms="http://purl.org/dc/terms/" xmlns:rdf="http://www.w3.org/1999/02/22-rdf-syntax-ns#" xmlns:dc="http://purl.org/dc/elements/1.1/" xmlns:bqbiol="http://biomodels.net/biology-qualifiers/" xmlns:bqmodel="http://biomodels.net/model-qualifiers/" xmlns:vCard="http://www.w3.org/2001/vcard-rdf/3.0#">
        <rdf:Description rdf:about="#COPASI32">
          <bqbiol:hasPart>
            <rdf:Bag>
              <rdf:li rdf:resource="http://identifiers.org/kegg.compound/C00391"/>
            </rdf:Bag>
          </bqbiol:hasPart>
          <bqbiol:hasPart>
            <rdf:Bag>
              <rdf:li rdf:resource="http://identifiers.org/chebi/CHEBI:29108"/>
            </rdf:Bag>
          </bqbiol:hasPart>
        </rdf:Description>
      </rdf:RDF>
      <COPASI xmlns="http://www.copasi.org/static/sbml">
        <rdf:RDF xmlns:rdf="http://www.w3.org/1999/02/22-rdf-syntax-ns#" xmlns:CopasiMT="http://www.copasi.org/RDF/MiriamTerms#">
          <rdf:Description rdf:about="#COPASI32">
            <CopasiMT:hasPart>
              <rdf:Bag>
                <rdf:li rdf:resource="http://identifiers.org/chebi/CHEBI:29108"/>
                <rdf:li rdf:resource="http://identifiers.org/kegg.compound/C00391"/>
              </rdf:Bag>
            </CopasiMT:hasPart>
          </rdf:Description>
        </rdf:RDF>
      </COPASI>
    </annotation>
  </species>
  <species metaid="COPASI33" id="species_31" name="camT_ca3_BCD" compartment="compartment_0" initialConcentration="0" boundaryCondition="false" constant="false">
    <annotation>
      <rdf:RDF xmlns:dcterms="http://purl.org/dc/terms/" xmlns:rdf="http://www.w3.org/1999/02/22-rdf-syntax-ns#" xmlns:dc="http://purl.org/dc/elements/1.1/" xmlns:bqbiol="http://biomodels.net/biology-qualifiers/" xmlns:bqmodel="http://biomodels.net/model-qualifiers/" xmlns:vCard="http://www.w3.org/2001/vcard-rdf/3.0#">
        <rdf:Description rdf:about="#COPASI33">
          <bqbiol:hasPart>
            <rdf:Bag>
              <rdf:li rdf:resource="http://identifiers.org/chebi/CHEBI:29108"/>
            </rdf:Bag>
          </bqbiol:hasPart>
          <bqbiol:hasPart>
            <rdf:Bag>
              <rdf:li rdf:resource="http://identifiers.org/kegg.compound/C00391"/>
            </rdf:Bag>
          </bqbiol:hasPart>
        </rdf:Description>
      </rdf:RDF>
      <COPASI xmlns="http://www.copasi.org/static/sbml">
        <rdf:RDF xmlns:rdf="http://www.w3.org/1999/02/22-rdf-syntax-ns#" xmlns:CopasiMT="http://www.copasi.org/RDF/MiriamTerms#">
          <rdf:Description rdf:about="#COPASI33">
            <CopasiMT:hasPart>
              <rdf:Bag>
                <rdf:li rdf:resource="http://identifiers.org/chebi/CHEBI:29108"/>
                <rdf:li rdf:resource="http://identifiers.org/kegg.compound/C00391"/>
              </rdf:Bag>
            </CopasiMT:hasPart>
          </rdf:Description>
        </rdf:RDF>
      </COPASI>
    </annotation>
  </species>
  <species metaid="COPASI34" id="species_32" name="camT_ca4_ABCD" compartment="compartment_0" initialConcentration="0" boundaryCondition="false" constant="false">
    <annotation>
      <rdf:RDF xmlns:dcterms="http://purl.org/dc/terms/" xmlns:rdf="http://www.w3.org/1999/02/22-rdf-syntax-ns#" xmlns:dc="http://purl.org/dc/elements/1.1/" xmlns:bqbiol="http://biomodels.net/biology-qualifiers/" xmlns:bqmodel="http://biomodels.net/model-qualifiers/" xmlns:vCard="http://www.w3.org/2001/vcard-rdf/3.0#">
        <rdf:Description rdf:about="#COPASI34">
          <bqbiol:hasPart>
            <rdf:Bag>
              <rdf:li rdf:resource="http://identifiers.org/kegg.compound/C00391"/>
            </rdf:Bag>
          </bqbiol:hasPart>
          <bqbiol:hasPart>
            <rdf:Bag>
              <rdf:li rdf:resource="http://identifiers.org/chebi/CHEBI:29108"/>
            </rdf:Bag>
          </bqbiol:hasPart>
        </rdf:Description>
      </rdf:RDF>
      <COPASI xmlns="http://www.copasi.org/static/sbml">
        <rdf:RDF xmlns:rdf="http://www.w3.org/1999/02/22-rdf-syntax-ns#" xmlns:CopasiMT="http://www.copasi.org/RDF/MiriamTerms#">
          <rdf:Description rdf:about="#COPASI34">
            <CopasiMT:hasPart>
              <rdf:Bag>
                <rdf:li rdf:resource="http://identifiers.org/chebi/CHEBI:29108"/>
                <rdf:li rdf:resource="http://identifiers.org/kegg.compound/C00391"/>
              </rdf:Bag>
            </CopasiMT:hasPart>
          </rdf:Description>
        </rdf:RDF>
      </COPASI>
    </annotation>
  </species>
  <species metaid="COPASI35" id="species_33" name="CaMKII" compartment="compartment_0" initialConcentration="0" boundaryCondition="false" constant="false">
    <annotation>
      <rdf:RDF xmlns:dcterms="http://purl.org/dc/terms/" xmlns:rdf="http://www.w3.org/1999/02/22-rdf-syntax-ns#" xmlns:dc="http://purl.org/dc/elements/1.1/" xmlns:bqbiol="http://biomodels.net/biology-qualifiers/" xmlns:bqmodel="http://biomodels.net/model-qualifiers/" xmlns:vCard="http://www.w3.org/2001/vcard-rdf/3.0#">
        <rdf:Description rdf:about="#COPASI35">
          <bqbiol:isHomologTo>
            <rdf:Bag>
              <rdf:li rdf:resource="http://identifiers.org/uniprot/Q9UQM7"/>
            </rdf:Bag>
          </bqbiol:isHomologTo>
          <bqbiol:isVersionOf>
            <rdf:Bag>
              <rdf:li rdf:resource="http://identifiers.org/go/GO:0005954"/>
            </rdf:Bag>
          </bqbiol:isVersionOf>
          <bqbiol:isVersionOf>
            <rdf:Bag>
              <rdf:li rdf:resource="http://identifiers.org/interpro/IPR015742"/>
            </rdf:Bag>
          </bqbiol:isVersionOf>
        </rdf:Description>
      </rdf:RDF>
      <COPASI xmlns="http://www.copasi.org/static/sbml">
        <rdf:RDF xmlns:dcterms="http://purl.org/dc/terms/" xmlns:rdf="http://www.w3.org/1999/02/22-rdf-syntax-ns#" xmlns:CopasiMT="http://www.copasi.org/RDF/MiriamTerms#" xmlns:bqbiol="http://biomodels.net/biology-qualifiers/">
          <rdf:Description rdf:about="#COPASI35">
            <bqbiol:hasProperty>
              <rdf:Bag>
                <rdf:li rdf:resource="http://identifiers.org/go/GO:0004683"/>
              </rdf:Bag>
            </bqbiol:hasProperty>
            <dcterms:created>
              <rdf:Description>
                <dcterms:W3CDTF>2016-02-15T18:22:13Z</dcterms:W3CDTF>
              </rdf:Description>
            </dcterms:created>
            <CopasiMT:isHomologTo>
              <rdf:Bag>
                <rdf:li rdf:resource="http://identifiers.org/uniprot/Q9UQM7"/>
              </rdf:Bag>
            </CopasiMT:isHomologTo>
            <CopasiMT:isVersionOf>
              <rdf:Bag>
                <rdf:li rdf:resource="http://identifiers.org/go/GO:0005954"/>
                <rdf:li rdf:resource="http://identifiers.org/interpro/IPR015742"/>
              </rdf:Bag>
            </CopasiMT:isVersionOf>
          </rdf:Description>
        </rdf:RDF>
      </COPASI>
    </annotation>
  </species>
  <species metaid="COPASI36" id="species_34" name="camR_CaMKII" compartment="compartment_0" initialConcentration="0" boundaryCondition="false" constant="false">
    <annotation>
      <rdf:RDF xmlns:dcterms="http://purl.org/dc/terms/" xmlns:rdf="http://www.w3.org/1999/02/22-rdf-syntax-ns#" xmlns:dc="http://purl.org/dc/elements/1.1/" xmlns:bqbiol="http://biomodels.net/biology-qualifiers/" xmlns:bqmodel="http://biomodels.net/model-qualifiers/" xmlns:vCard="http://www.w3.org/2001/vcard-rdf/3.0#">
        <rdf:Description rdf:about="#COPASI36">
          <bqbiol:hasPart>
            <rdf:Bag>
              <rdf:li rdf:resource="http://identifiers.org/uniprot/Q9UQM7"/>
            </rdf:Bag>
          </bqbiol:hasPart>
          <bqbiol:hasPart>
            <rdf:Bag>
              <rdf:li rdf:resource="http://identifiers.org/kegg.compound/C00391"/>
            </rdf:Bag>
          </bqbiol:hasPart>
        </rdf:Description>
      </rdf:RDF>
      <COPASI xmlns="http://www.copasi.org/static/sbml">
        <rdf:RDF xmlns:rdf="http://www.w3.org/1999/02/22-rdf-syntax-ns#" xmlns:CopasiMT="http://www.copasi.org/RDF/MiriamTerms#">
          <rdf:Description rdf:about="#COPASI36">
            <CopasiMT:hasPart>
              <rdf:Bag>
                <rdf:li rdf:resource="http://identifiers.org/kegg.compound/C00391"/>
                <rdf:li rdf:resource="http://identifiers.org/uniprot/Q9UQM7"/>
              </rdf:Bag>
            </CopasiMT:hasPart>
          </rdf:Description>
        </rdf:RDF>
      </COPASI>
    </annotation>
  </species>
  <species metaid="COPASI37" id="species_35" name="camR_ca1_A_CaMKII" compartment="compartment_0" initialConcentration="0" boundaryCondition="false" constant="false">
    <annotation>
      <rdf:RDF xmlns:dcterms="http://purl.org/dc/terms/" xmlns:rdf="http://www.w3.org/1999/02/22-rdf-syntax-ns#" xmlns:dc="http://purl.org/dc/elements/1.1/" xmlns:bqbiol="http://biomodels.net/biology-qualifiers/" xmlns:bqmodel="http://biomodels.net/model-qualifiers/" xmlns:vCard="http://www.w3.org/2001/vcard-rdf/3.0#">
        <rdf:Description rdf:about="#COPASI37">
          <bqbiol:hasPart>
            <rdf:Bag>
              <rdf:li rdf:resource="http://identifiers.org/chebi/CHEBI:29108"/>
            </rdf:Bag>
          </bqbiol:hasPart>
          <bqbiol:hasPart>
            <rdf:Bag>
              <rdf:li rdf:resource="http://identifiers.org/kegg.compound/C00391"/>
            </rdf:Bag>
          </bqbiol:hasPart>
          <bqbiol:hasPart>
            <rdf:Bag>
              <rdf:li rdf:resource="http://identifiers.org/uniprot/Q9UQM7"/>
            </rdf:Bag>
          </bqbiol:hasPart>
        </rdf:Description>
      </rdf:RDF>
      <COPASI xmlns="http://www.copasi.org/static/sbml">
        <rdf:RDF xmlns:rdf="http://www.w3.org/1999/02/22-rdf-syntax-ns#" xmlns:CopasiMT="http://www.copasi.org/RDF/MiriamTerms#">
          <rdf:Description rdf:about="#COPASI37">
            <CopasiMT:hasPart>
              <rdf:Bag>
                <rdf:li rdf:resource="http://identifiers.org/chebi/CHEBI:29108"/>
                <rdf:li rdf:resource="http://identifiers.org/kegg.compound/C00391"/>
                <rdf:li rdf:resource="http://identifiers.org/uniprot/Q9UQM7"/>
              </rdf:Bag>
            </CopasiMT:hasPart>
          </rdf:Description>
        </rdf:RDF>
      </COPASI>
    </annotation>
  </species>
  <species metaid="COPASI38" id="species_36" name="camR_ca1_B_CaMKII" compartment="compartment_0" initialConcentration="0" boundaryCondition="false" constant="false">
    <annotation>
      <rdf:RDF xmlns:dcterms="http://purl.org/dc/terms/" xmlns:rdf="http://www.w3.org/1999/02/22-rdf-syntax-ns#" xmlns:dc="http://purl.org/dc/elements/1.1/" xmlns:bqbiol="http://biomodels.net/biology-qualifiers/" xmlns:bqmodel="http://biomodels.net/model-qualifiers/" xmlns:vCard="http://www.w3.org/2001/vcard-rdf/3.0#">
        <rdf:Description rdf:about="#COPASI38">
          <bqbiol:hasPart>
            <rdf:Bag>
              <rdf:li rdf:resource="http://identifiers.org/kegg.compound/C00391"/>
            </rdf:Bag>
          </bqbiol:hasPart>
          <bqbiol:hasPart>
            <rdf:Bag>
              <rdf:li rdf:resource="http://identifiers.org/uniprot/Q9UQM7"/>
            </rdf:Bag>
          </bqbiol:hasPart>
          <bqbiol:hasPart>
            <rdf:Bag>
              <rdf:li rdf:resource="http://identifiers.org/chebi/CHEBI:29108"/>
            </rdf:Bag>
          </bqbiol:hasPart>
        </rdf:Description>
      </rdf:RDF>
      <COPASI xmlns="http://www.copasi.org/static/sbml">
        <rdf:RDF xmlns:rdf="http://www.w3.org/1999/02/22-rdf-syntax-ns#" xmlns:CopasiMT="http://www.copasi.org/RDF/MiriamTerms#">
          <rdf:Description rdf:about="#COPASI38">
            <CopasiMT:hasPart>
              <rdf:Bag>
                <rdf:li rdf:resource="http://identifiers.org/chebi/CHEBI:29108"/>
                <rdf:li rdf:resource="http://identifiers.org/kegg.compound/C00391"/>
                <rdf:li rdf:resource="http://identifiers.org/uniprot/Q9UQM7"/>
              </rdf:Bag>
            </CopasiMT:hasPart>
          </rdf:Description>
        </rdf:RDF>
      </COPASI>
    </annotation>
  </species>
  <species metaid="COPASI39" id="species_37" name="camR_ca1_C_CaMKII" compartment="compartment_0" initialConcentration="0" boundaryCondition="false" constant="false">
    <annotation>
      <rdf:RDF xmlns:dcterms="http://purl.org/dc/terms/" xmlns:rdf="http://www.w3.org/1999/02/22-rdf-syntax-ns#" xmlns:dc="http://purl.org/dc/elements/1.1/" xmlns:bqbiol="http://biomodels.net/biology-qualifiers/" xmlns:bqmodel="http://biomodels.net/model-qualifiers/" xmlns:vCard="http://www.w3.org/2001/vcard-rdf/3.0#">
        <rdf:Description rdf:about="#COPASI39">
          <bqbiol:hasPart>
            <rdf:Bag>
              <rdf:li rdf:resource="http://identifiers.org/chebi/CHEBI:29108"/>
            </rdf:Bag>
          </bqbiol:hasPart>
          <bqbiol:hasPart>
            <rdf:Bag>
              <rdf:li rdf:resource="http://identifiers.org/uniprot/Q9UQM7"/>
            </rdf:Bag>
          </bqbiol:hasPart>
          <bqbiol:hasPart>
            <rdf:Bag>
              <rdf:li rdf:resource="http://identifiers.org/kegg.compound/C00391"/>
            </rdf:Bag>
          </bqbiol:hasPart>
        </rdf:Description>
      </rdf:RDF>
      <COPASI xmlns="http://www.copasi.org/static/sbml">
        <rdf:RDF xmlns:rdf="http://www.w3.org/1999/02/22-rdf-syntax-ns#" xmlns:CopasiMT="http://www.copasi.org/RDF/MiriamTerms#">
          <rdf:Description rdf:about="#COPASI39">
            <CopasiMT:hasPart>
              <rdf:Bag>
                <rdf:li rdf:resource="http://identifiers.org/chebi/CHEBI:29108"/>
                <rdf:li rdf:resource="http://identifiers.org/kegg.compound/C00391"/>
                <rdf:li rdf:resource="http://identifiers.org/uniprot/Q9UQM7"/>
              </rdf:Bag>
            </CopasiMT:hasPart>
          </rdf:Description>
        </rdf:RDF>
      </COPASI>
    </annotation>
  </species>
  <species metaid="COPASI40" id="species_38" name="camR_ca1_D_CaMKII" compartment="compartment_0" initialConcentration="0" boundaryCondition="false" constant="false">
    <annotation>
      <rdf:RDF xmlns:dcterms="http://purl.org/dc/terms/" xmlns:rdf="http://www.w3.org/1999/02/22-rdf-syntax-ns#" xmlns:dc="http://purl.org/dc/elements/1.1/" xmlns:bqbiol="http://biomodels.net/biology-qualifiers/" xmlns:bqmodel="http://biomodels.net/model-qualifiers/" xmlns:vCard="http://www.w3.org/2001/vcard-rdf/3.0#">
        <rdf:Description rdf:about="#COPASI40">
          <bqbiol:hasPart>
            <rdf:Bag>
              <rdf:li rdf:resource="http://identifiers.org/chebi/CHEBI:29108"/>
            </rdf:Bag>
          </bqbiol:hasPart>
          <bqbiol:hasPart>
            <rdf:Bag>
              <rdf:li rdf:resource="http://identifiers.org/uniprot/Q9UQM7"/>
            </rdf:Bag>
          </bqbiol:hasPart>
          <bqbiol:hasPart>
            <rdf:Bag>
              <rdf:li rdf:resource="http://identifiers.org/kegg.compound/C00391"/>
            </rdf:Bag>
          </bqbiol:hasPart>
        </rdf:Description>
      </rdf:RDF>
      <COPASI xmlns="http://www.copasi.org/static/sbml">
        <rdf:RDF xmlns:rdf="http://www.w3.org/1999/02/22-rdf-syntax-ns#" xmlns:CopasiMT="http://www.copasi.org/RDF/MiriamTerms#">
          <rdf:Description rdf:about="#COPASI40">
            <CopasiMT:hasPart>
              <rdf:Bag>
                <rdf:li rdf:resource="http://identifiers.org/chebi/CHEBI:29108"/>
                <rdf:li rdf:resource="http://identifiers.org/kegg.compound/C00391"/>
                <rdf:li rdf:resource="http://identifiers.org/uniprot/Q9UQM7"/>
              </rdf:Bag>
            </CopasiMT:hasPart>
          </rdf:Description>
        </rdf:RDF>
      </COPASI>
    </annotation>
  </species>
  <species metaid="COPASI41" id="species_39" name="camR_ca2_AB_CaMKII" compartment="compartment_0" initialConcentration="0" boundaryCondition="false" constant="false">
    <annotation>
      <rdf:RDF xmlns:dcterms="http://purl.org/dc/terms/" xmlns:rdf="http://www.w3.org/1999/02/22-rdf-syntax-ns#" xmlns:dc="http://purl.org/dc/elements/1.1/" xmlns:bqbiol="http://biomodels.net/biology-qualifiers/" xmlns:bqmodel="http://biomodels.net/model-qualifiers/" xmlns:vCard="http://www.w3.org/2001/vcard-rdf/3.0#">
        <rdf:Description rdf:about="#COPASI41">
          <bqbiol:hasPart>
            <rdf:Bag>
              <rdf:li rdf:resource="http://identifiers.org/kegg.compound/C00391"/>
            </rdf:Bag>
          </bqbiol:hasPart>
          <bqbiol:hasPart>
            <rdf:Bag>
              <rdf:li rdf:resource="http://identifiers.org/uniprot/Q9UQM7"/>
            </rdf:Bag>
          </bqbiol:hasPart>
          <bqbiol:hasPart>
            <rdf:Bag>
              <rdf:li rdf:resource="http://identifiers.org/chebi/CHEBI:29108"/>
            </rdf:Bag>
          </bqbiol:hasPart>
        </rdf:Description>
      </rdf:RDF>
      <COPASI xmlns="http://www.copasi.org/static/sbml">
        <rdf:RDF xmlns:rdf="http://www.w3.org/1999/02/22-rdf-syntax-ns#" xmlns:CopasiMT="http://www.copasi.org/RDF/MiriamTerms#">
          <rdf:Description rdf:about="#COPASI41">
            <CopasiMT:hasPart>
              <rdf:Bag>
                <rdf:li rdf:resource="http://identifiers.org/chebi/CHEBI:29108"/>
                <rdf:li rdf:resource="http://identifiers.org/kegg.compound/C00391"/>
                <rdf:li rdf:resource="http://identifiers.org/uniprot/Q9UQM7"/>
              </rdf:Bag>
            </CopasiMT:hasPart>
          </rdf:Description>
        </rdf:RDF>
      </COPASI>
    </annotation>
  </species>
  <species metaid="COPASI42" id="species_40" name="camR_ca2_AC_CaMKII" compartment="compartment_0" initialConcentration="0" boundaryCondition="false" constant="false">
    <annotation>
      <rdf:RDF xmlns:dcterms="http://purl.org/dc/terms/" xmlns:rdf="http://www.w3.org/1999/02/22-rdf-syntax-ns#" xmlns:dc="http://purl.org/dc/elements/1.1/" xmlns:bqbiol="http://biomodels.net/biology-qualifiers/" xmlns:bqmodel="http://biomodels.net/model-qualifiers/" xmlns:vCard="http://www.w3.org/2001/vcard-rdf/3.0#">
        <rdf:Description rdf:about="#COPASI42">
          <bqbiol:hasPart>
            <rdf:Bag>
              <rdf:li rdf:resource="http://identifiers.org/chebi/CHEBI:29108"/>
            </rdf:Bag>
          </bqbiol:hasPart>
          <bqbiol:hasPart>
            <rdf:Bag>
              <rdf:li rdf:resource="http://identifiers.org/kegg.compound/C00391"/>
            </rdf:Bag>
          </bqbiol:hasPart>
          <bqbiol:hasPart>
            <rdf:Bag>
              <rdf:li rdf:resource="http://identifiers.org/uniprot/Q9UQM7"/>
            </rdf:Bag>
          </bqbiol:hasPart>
        </rdf:Description>
      </rdf:RDF>
      <COPASI xmlns="http://www.copasi.org/static/sbml">
        <rdf:RDF xmlns:rdf="http://www.w3.org/1999/02/22-rdf-syntax-ns#" xmlns:CopasiMT="http://www.copasi.org/RDF/MiriamTerms#">
          <rdf:Description rdf:about="#COPASI42">
            <CopasiMT:hasPart>
              <rdf:Bag>
                <rdf:li rdf:resource="http://identifiers.org/chebi/CHEBI:29108"/>
                <rdf:li rdf:resource="http://identifiers.org/kegg.compound/C00391"/>
                <rdf:li rdf:resource="http://identifiers.org/uniprot/Q9UQM7"/>
              </rdf:Bag>
            </CopasiMT:hasPart>
          </rdf:Description>
        </rdf:RDF>
      </COPASI>
    </annotation>
  </species>
  <species metaid="COPASI43" id="species_41" name="camR_ca2_AD_CaMKII" compartment="compartment_0" initialConcentration="0" boundaryCondition="false" constant="false">
    <annotation>
      <rdf:RDF xmlns:dcterms="http://purl.org/dc/terms/" xmlns:rdf="http://www.w3.org/1999/02/22-rdf-syntax-ns#" xmlns:dc="http://purl.org/dc/elements/1.1/" xmlns:bqbiol="http://biomodels.net/biology-qualifiers/" xmlns:bqmodel="http://biomodels.net/model-qualifiers/" xmlns:vCard="http://www.w3.org/2001/vcard-rdf/3.0#">
        <rdf:Description rdf:about="#COPASI43">
          <bqbiol:hasPart>
            <rdf:Bag>
              <rdf:li rdf:resource="http://identifiers.org/chebi/CHEBI:29108"/>
            </rdf:Bag>
          </bqbiol:hasPart>
          <bqbiol:hasPart>
            <rdf:Bag>
              <rdf:li rdf:resource="http://identifiers.org/kegg.compound/C00391"/>
            </rdf:Bag>
          </bqbiol:hasPart>
          <bqbiol:hasPart>
            <rdf:Bag>
              <rdf:li rdf:resource="http://identifiers.org/uniprot/Q9UQM7"/>
            </rdf:Bag>
          </bqbiol:hasPart>
        </rdf:Description>
      </rdf:RDF>
      <COPASI xmlns="http://www.copasi.org/static/sbml">
        <rdf:RDF xmlns:rdf="http://www.w3.org/1999/02/22-rdf-syntax-ns#" xmlns:CopasiMT="http://www.copasi.org/RDF/MiriamTerms#">
          <rdf:Description rdf:about="#COPASI43">
            <CopasiMT:hasPart>
              <rdf:Bag>
                <rdf:li rdf:resource="http://identifiers.org/chebi/CHEBI:29108"/>
                <rdf:li rdf:resource="http://identifiers.org/kegg.compound/C00391"/>
                <rdf:li rdf:resource="http://identifiers.org/uniprot/Q9UQM7"/>
              </rdf:Bag>
            </CopasiMT:hasPart>
          </rdf:Description>
        </rdf:RDF>
      </COPASI>
    </annotation>
  </species>
  <species metaid="COPASI44" id="species_42" name="camR_ca2_BC_CaMKII" compartment="compartment_0" initialConcentration="0" boundaryCondition="false" constant="false">
    <annotation>
      <rdf:RDF xmlns:dcterms="http://purl.org/dc/terms/" xmlns:rdf="http://www.w3.org/1999/02/22-rdf-syntax-ns#" xmlns:dc="http://purl.org/dc/elements/1.1/" xmlns:bqbiol="http://biomodels.net/biology-qualifiers/" xmlns:bqmodel="http://biomodels.net/model-qualifiers/" xmlns:vCard="http://www.w3.org/2001/vcard-rdf/3.0#">
        <rdf:Description rdf:about="#COPASI44">
          <bqbiol:hasPart>
            <rdf:Bag>
              <rdf:li rdf:resource="http://identifiers.org/kegg.compound/C00391"/>
            </rdf:Bag>
          </bqbiol:hasPart>
          <bqbiol:hasPart>
            <rdf:Bag>
              <rdf:li rdf:resource="http://identifiers.org/uniprot/Q9UQM7"/>
            </rdf:Bag>
          </bqbiol:hasPart>
          <bqbiol:hasPart>
            <rdf:Bag>
              <rdf:li rdf:resource="http://identifiers.org/chebi/CHEBI:29108"/>
            </rdf:Bag>
          </bqbiol:hasPart>
        </rdf:Description>
      </rdf:RDF>
      <COPASI xmlns="http://www.copasi.org/static/sbml">
        <rdf:RDF xmlns:rdf="http://www.w3.org/1999/02/22-rdf-syntax-ns#" xmlns:CopasiMT="http://www.copasi.org/RDF/MiriamTerms#">
          <rdf:Description rdf:about="#COPASI44">
            <CopasiMT:hasPart>
              <rdf:Bag>
                <rdf:li rdf:resource="http://identifiers.org/chebi/CHEBI:29108"/>
                <rdf:li rdf:resource="http://identifiers.org/kegg.compound/C00391"/>
                <rdf:li rdf:resource="http://identifiers.org/uniprot/Q9UQM7"/>
              </rdf:Bag>
            </CopasiMT:hasPart>
          </rdf:Description>
        </rdf:RDF>
      </COPASI>
    </annotation>
  </species>
  <species metaid="COPASI45" id="species_43" name="camR_ca2_BD_CaMKII" compartment="compartment_0" initialConcentration="0" boundaryCondition="false" constant="false">
    <annotation>
      <rdf:RDF xmlns:dcterms="http://purl.org/dc/terms/" xmlns:rdf="http://www.w3.org/1999/02/22-rdf-syntax-ns#" xmlns:dc="http://purl.org/dc/elements/1.1/" xmlns:bqbiol="http://biomodels.net/biology-qualifiers/" xmlns:bqmodel="http://biomodels.net/model-qualifiers/" xmlns:vCard="http://www.w3.org/2001/vcard-rdf/3.0#">
        <rdf:Description rdf:about="#COPASI45">
          <bqbiol:hasPart>
            <rdf:Bag>
              <rdf:li rdf:resource="http://identifiers.org/kegg.compound/C00391"/>
            </rdf:Bag>
          </bqbiol:hasPart>
          <bqbiol:hasPart>
            <rdf:Bag>
              <rdf:li rdf:resource="http://identifiers.org/chebi/CHEBI:29108"/>
            </rdf:Bag>
          </bqbiol:hasPart>
          <bqbiol:hasPart>
            <rdf:Bag>
              <rdf:li rdf:resource="http://identifiers.org/uniprot/Q9UQM7"/>
            </rdf:Bag>
          </bqbiol:hasPart>
        </rdf:Description>
      </rdf:RDF>
      <COPASI xmlns="http://www.copasi.org/static/sbml">
        <rdf:RDF xmlns:rdf="http://www.w3.org/1999/02/22-rdf-syntax-ns#" xmlns:CopasiMT="http://www.copasi.org/RDF/MiriamTerms#">
          <rdf:Description rdf:about="#COPASI45">
            <CopasiMT:hasPart>
              <rdf:Bag>
                <rdf:li rdf:resource="http://identifiers.org/chebi/CHEBI:29108"/>
                <rdf:li rdf:resource="http://identifiers.org/kegg.compound/C00391"/>
                <rdf:li rdf:resource="http://identifiers.org/uniprot/Q9UQM7"/>
              </rdf:Bag>
            </CopasiMT:hasPart>
          </rdf:Description>
        </rdf:RDF>
      </COPASI>
    </annotation>
  </species>
  <species metaid="COPASI46" id="species_44" name="camR_ca2_CD_CaMKII" compartment="compartment_0" initialConcentration="0" boundaryCondition="false" constant="false">
    <annotation>
      <rdf:RDF xmlns:dcterms="http://purl.org/dc/terms/" xmlns:rdf="http://www.w3.org/1999/02/22-rdf-syntax-ns#" xmlns:dc="http://purl.org/dc/elements/1.1/" xmlns:bqbiol="http://biomodels.net/biology-qualifiers/" xmlns:bqmodel="http://biomodels.net/model-qualifiers/" xmlns:vCard="http://www.w3.org/2001/vcard-rdf/3.0#">
        <rdf:Description rdf:about="#COPASI46">
          <bqbiol:hasPart>
            <rdf:Bag>
              <rdf:li rdf:resource="http://identifiers.org/uniprot/Q9UQM7"/>
            </rdf:Bag>
          </bqbiol:hasPart>
          <bqbiol:hasPart>
            <rdf:Bag>
              <rdf:li rdf:resource="http://identifiers.org/kegg.compound/C00391"/>
            </rdf:Bag>
          </bqbiol:hasPart>
          <bqbiol:hasPart>
            <rdf:Bag>
              <rdf:li rdf:resource="http://identifiers.org/chebi/CHEBI:29108"/>
            </rdf:Bag>
          </bqbiol:hasPart>
        </rdf:Description>
      </rdf:RDF>
      <COPASI xmlns="http://www.copasi.org/static/sbml">
        <rdf:RDF xmlns:rdf="http://www.w3.org/1999/02/22-rdf-syntax-ns#" xmlns:CopasiMT="http://www.copasi.org/RDF/MiriamTerms#">
          <rdf:Description rdf:about="#COPASI46">
            <CopasiMT:hasPart>
              <rdf:Bag>
                <rdf:li rdf:resource="http://identifiers.org/chebi/CHEBI:29108"/>
                <rdf:li rdf:resource="http://identifiers.org/kegg.compound/C00391"/>
                <rdf:li rdf:resource="http://identifiers.org/uniprot/Q9UQM7"/>
              </rdf:Bag>
            </CopasiMT:hasPart>
          </rdf:Description>
        </rdf:RDF>
      </COPASI>
    </annotation>
  </species>
  <species metaid="COPASI47" id="species_45" name="camR_ca3_ABC_CaMKII" compartment="compartment_0" initialConcentration="0" boundaryCondition="false" constant="false">
    <annotation>
      <rdf:RDF xmlns:dcterms="http://purl.org/dc/terms/" xmlns:rdf="http://www.w3.org/1999/02/22-rdf-syntax-ns#" xmlns:dc="http://purl.org/dc/elements/1.1/" xmlns:bqbiol="http://biomodels.net/biology-qualifiers/" xmlns:bqmodel="http://biomodels.net/model-qualifiers/" xmlns:vCard="http://www.w3.org/2001/vcard-rdf/3.0#">
        <rdf:Description rdf:about="#COPASI47">
          <bqbiol:hasPart>
            <rdf:Bag>
              <rdf:li rdf:resource="http://identifiers.org/chebi/CHEBI:29108"/>
            </rdf:Bag>
          </bqbiol:hasPart>
          <bqbiol:hasPart>
            <rdf:Bag>
              <rdf:li rdf:resource="http://identifiers.org/uniprot/Q9UQM7"/>
            </rdf:Bag>
          </bqbiol:hasPart>
          <bqbiol:hasPart>
            <rdf:Bag>
              <rdf:li rdf:resource="http://identifiers.org/kegg.compound/C00391"/>
            </rdf:Bag>
          </bqbiol:hasPart>
        </rdf:Description>
      </rdf:RDF>
      <COPASI xmlns="http://www.copasi.org/static/sbml">
        <rdf:RDF xmlns:rdf="http://www.w3.org/1999/02/22-rdf-syntax-ns#" xmlns:CopasiMT="http://www.copasi.org/RDF/MiriamTerms#">
          <rdf:Description rdf:about="#COPASI47">
            <CopasiMT:hasPart>
              <rdf:Bag>
                <rdf:li rdf:resource="http://identifiers.org/chebi/CHEBI:29108"/>
                <rdf:li rdf:resource="http://identifiers.org/kegg.compound/C00391"/>
                <rdf:li rdf:resource="http://identifiers.org/uniprot/Q9UQM7"/>
              </rdf:Bag>
            </CopasiMT:hasPart>
          </rdf:Description>
        </rdf:RDF>
      </COPASI>
    </annotation>
  </species>
  <species metaid="COPASI48" id="species_46" name="camR_ca3_ABD_CaMKII" compartment="compartment_0" initialConcentration="0" boundaryCondition="false" constant="false">
    <annotation>
      <rdf:RDF xmlns:dcterms="http://purl.org/dc/terms/" xmlns:rdf="http://www.w3.org/1999/02/22-rdf-syntax-ns#" xmlns:dc="http://purl.org/dc/elements/1.1/" xmlns:bqbiol="http://biomodels.net/biology-qualifiers/" xmlns:bqmodel="http://biomodels.net/model-qualifiers/" xmlns:vCard="http://www.w3.org/2001/vcard-rdf/3.0#">
        <rdf:Description rdf:about="#COPASI48">
          <bqbiol:hasPart>
            <rdf:Bag>
              <rdf:li rdf:resource="http://identifiers.org/chebi/CHEBI:29108"/>
            </rdf:Bag>
          </bqbiol:hasPart>
          <bqbiol:hasPart>
            <rdf:Bag>
              <rdf:li rdf:resource="http://identifiers.org/kegg.compound/C00391"/>
            </rdf:Bag>
          </bqbiol:hasPart>
          <bqbiol:hasPart>
            <rdf:Bag>
              <rdf:li rdf:resource="http://identifiers.org/uniprot/Q9UQM7"/>
            </rdf:Bag>
          </bqbiol:hasPart>
        </rdf:Description>
      </rdf:RDF>
      <COPASI xmlns="http://www.copasi.org/static/sbml">
        <rdf:RDF xmlns:rdf="http://www.w3.org/1999/02/22-rdf-syntax-ns#" xmlns:CopasiMT="http://www.copasi.org/RDF/MiriamTerms#">
          <rdf:Description rdf:about="#COPASI48">
            <CopasiMT:hasPart>
              <rdf:Bag>
                <rdf:li rdf:resource="http://identifiers.org/chebi/CHEBI:29108"/>
                <rdf:li rdf:resource="http://identifiers.org/kegg.compound/C00391"/>
                <rdf:li rdf:resource="http://identifiers.org/uniprot/Q9UQM7"/>
              </rdf:Bag>
            </CopasiMT:hasPart>
          </rdf:Description>
        </rdf:RDF>
      </COPASI>
    </annotation>
  </species>
  <species metaid="COPASI49" id="species_47" name="camR_ca3_ACD_CaMKII" compartment="compartment_0" initialConcentration="0" boundaryCondition="false" constant="false">
    <annotation>
      <rdf:RDF xmlns:dcterms="http://purl.org/dc/terms/" xmlns:rdf="http://www.w3.org/1999/02/22-rdf-syntax-ns#" xmlns:dc="http://purl.org/dc/elements/1.1/" xmlns:bqbiol="http://biomodels.net/biology-qualifiers/" xmlns:bqmodel="http://biomodels.net/model-qualifiers/" xmlns:vCard="http://www.w3.org/2001/vcard-rdf/3.0#">
        <rdf:Description rdf:about="#COPASI49">
          <bqbiol:hasPart>
            <rdf:Bag>
              <rdf:li rdf:resource="http://identifiers.org/uniprot/Q9UQM7"/>
            </rdf:Bag>
          </bqbiol:hasPart>
          <bqbiol:hasPart>
            <rdf:Bag>
              <rdf:li rdf:resource="http://identifiers.org/chebi/CHEBI:29108"/>
            </rdf:Bag>
          </bqbiol:hasPart>
          <bqbiol:hasPart>
            <rdf:Bag>
              <rdf:li rdf:resource="http://identifiers.org/kegg.compound/C00391"/>
            </rdf:Bag>
          </bqbiol:hasPart>
        </rdf:Description>
      </rdf:RDF>
      <COPASI xmlns="http://www.copasi.org/static/sbml">
        <rdf:RDF xmlns:rdf="http://www.w3.org/1999/02/22-rdf-syntax-ns#" xmlns:CopasiMT="http://www.copasi.org/RDF/MiriamTerms#">
          <rdf:Description rdf:about="#COPASI49">
            <CopasiMT:hasPart>
              <rdf:Bag>
                <rdf:li rdf:resource="http://identifiers.org/chebi/CHEBI:29108"/>
                <rdf:li rdf:resource="http://identifiers.org/kegg.compound/C00391"/>
                <rdf:li rdf:resource="http://identifiers.org/uniprot/Q9UQM7"/>
              </rdf:Bag>
            </CopasiMT:hasPart>
          </rdf:Description>
        </rdf:RDF>
      </COPASI>
    </annotation>
  </species>
  <species metaid="COPASI50" id="species_48" name="camR_ca3_BCD_CaMKII" compartment="compartment_0" initialConcentration="0" boundaryCondition="false" constant="false">
    <annotation>
      <rdf:RDF xmlns:dcterms="http://purl.org/dc/terms/" xmlns:rdf="http://www.w3.org/1999/02/22-rdf-syntax-ns#" xmlns:dc="http://purl.org/dc/elements/1.1/" xmlns:bqbiol="http://biomodels.net/biology-qualifiers/" xmlns:bqmodel="http://biomodels.net/model-qualifiers/" xmlns:vCard="http://www.w3.org/2001/vcard-rdf/3.0#">
        <rdf:Description rdf:about="#COPASI50">
          <bqbiol:hasPart>
            <rdf:Bag>
              <rdf:li rdf:resource="http://identifiers.org/chebi/CHEBI:29108"/>
            </rdf:Bag>
          </bqbiol:hasPart>
          <bqbiol:hasPart>
            <rdf:Bag>
              <rdf:li rdf:resource="http://identifiers.org/kegg.compound/C00391"/>
            </rdf:Bag>
          </bqbiol:hasPart>
          <bqbiol:hasPart>
            <rdf:Bag>
              <rdf:li rdf:resource="http://identifiers.org/uniprot/Q9UQM7"/>
            </rdf:Bag>
          </bqbiol:hasPart>
        </rdf:Description>
      </rdf:RDF>
      <COPASI xmlns="http://www.copasi.org/static/sbml">
        <rdf:RDF xmlns:rdf="http://www.w3.org/1999/02/22-rdf-syntax-ns#" xmlns:CopasiMT="http://www.copasi.org/RDF/MiriamTerms#">
          <rdf:Description rdf:about="#COPASI50">
            <CopasiMT:hasPart>
              <rdf:Bag>
                <rdf:li rdf:resource="http://identifiers.org/chebi/CHEBI:29108"/>
                <rdf:li rdf:resource="http://identifiers.org/kegg.compound/C00391"/>
                <rdf:li rdf:resource="http://identifiers.org/uniprot/Q9UQM7"/>
              </rdf:Bag>
            </CopasiMT:hasPart>
          </rdf:Description>
        </rdf:RDF>
      </COPASI>
    </annotation>
  </species>
  <species metaid="COPASI51" id="species_49" name="camR_ca4_ABCD_CaMKII" compartment="compartment_0" initialConcentration="0" boundaryCondition="false" constant="false">
    <annotation>
      <rdf:RDF xmlns:dcterms="http://purl.org/dc/terms/" xmlns:rdf="http://www.w3.org/1999/02/22-rdf-syntax-ns#" xmlns:dc="http://purl.org/dc/elements/1.1/" xmlns:bqbiol="http://biomodels.net/biology-qualifiers/" xmlns:bqmodel="http://biomodels.net/model-qualifiers/" xmlns:vCard="http://www.w3.org/2001/vcard-rdf/3.0#">
        <rdf:Description rdf:about="#COPASI51">
          <bqbiol:hasPart>
            <rdf:Bag>
              <rdf:li rdf:resource="http://identifiers.org/chebi/CHEBI:29108"/>
            </rdf:Bag>
          </bqbiol:hasPart>
          <bqbiol:hasPart>
            <rdf:Bag>
              <rdf:li rdf:resource="http://identifiers.org/kegg.compound/C00391"/>
            </rdf:Bag>
          </bqbiol:hasPart>
          <bqbiol:hasPart>
            <rdf:Bag>
              <rdf:li rdf:resource="http://identifiers.org/uniprot/Q9UQM7"/>
            </rdf:Bag>
          </bqbiol:hasPart>
          <bqbiol:isVersionOf>
            <rdf:Bag>
              <rdf:li rdf:resource="http://identifiers.org/reactome/REACT_3178"/>
            </rdf:Bag>
          </bqbiol:isVersionOf>
        </rdf:Description>
      </rdf:RDF>
      <COPASI xmlns="http://www.copasi.org/static/sbml">
        <rdf:RDF xmlns:rdf="http://www.w3.org/1999/02/22-rdf-syntax-ns#" xmlns:CopasiMT="http://www.copasi.org/RDF/MiriamTerms#">
          <rdf:Description rdf:about="#COPASI51">
            <CopasiMT:hasPart>
              <rdf:Bag>
                <rdf:li rdf:resource="http://identifiers.org/chebi/CHEBI:29108"/>
                <rdf:li rdf:resource="http://identifiers.org/kegg.compound/C00391"/>
                <rdf:li rdf:resource="http://identifiers.org/uniprot/Q9UQM7"/>
              </rdf:Bag>
            </CopasiMT:hasPart>
            <CopasiMT:isVersionOf>
              <rdf:Bag>
                <rdf:li rdf:resource="http://identifiers.org/reactome/REACT_3178"/>
              </rdf:Bag>
            </CopasiMT:isVersionOf>
          </rdf:Description>
        </rdf:RDF>
      </COPASI>
    </annotation>
  </species>
  <species metaid="COPASI52" id="species_50" name="PP2B" compartment="compartment_0" initialConcentration="0" boundaryCondition="false" constant="false">
    <annotation>
      <rdf:RDF xmlns:dcterms="http://purl.org/dc/terms/" xmlns:rdf="http://www.w3.org/1999/02/22-rdf-syntax-ns#" xmlns:dc="http://purl.org/dc/elements/1.1/" xmlns:bqbiol="http://biomodels.net/biology-qualifiers/" xmlns:bqmodel="http://biomodels.net/model-qualifiers/" xmlns:vCard="http://www.w3.org/2001/vcard-rdf/3.0#">
        <rdf:Description rdf:about="#COPASI52">
          <bqbiol:hasPart>
            <rdf:Bag>
              <rdf:li rdf:resource="http://identifiers.org/uniprot/Q08209"/>
            </rdf:Bag>
          </bqbiol:hasPart>
          <bqbiol:hasPart>
            <rdf:Bag>
              <rdf:li rdf:resource="http://identifiers.org/uniprot/P16298"/>
            </rdf:Bag>
          </bqbiol:hasPart>
          <bqbiol:hasPart>
            <rdf:Bag>
              <rdf:li rdf:resource="http://identifiers.org/uniprot/P48454"/>
            </rdf:Bag>
          </bqbiol:hasPart>
          <bqbiol:isVersionOf>
            <rdf:Bag>
              <rdf:li rdf:resource="http://identifiers.org/go/GO:0005955"/>
            </rdf:Bag>
          </bqbiol:isVersionOf>
          <bqbiol:isVersionOf>
            <rdf:Bag>
              <rdf:li rdf:resource="http://identifiers.org/reactome/REACT_4613"/>
            </rdf:Bag>
          </bqbiol:isVersionOf>
        </rdf:Description>
      </rdf:RDF>
      <COPASI xmlns="http://www.copasi.org/static/sbml">
        <rdf:RDF xmlns:dcterms="http://purl.org/dc/terms/" xmlns:rdf="http://www.w3.org/1999/02/22-rdf-syntax-ns#" xmlns:CopasiMT="http://www.copasi.org/RDF/MiriamTerms#" xmlns:bqbiol="http://biomodels.net/biology-qualifiers/">
          <rdf:Description rdf:about="#COPASI52">
            <bqbiol:hasProperty>
              <rdf:Bag>
                <rdf:li rdf:resource="http://identifiers.org/go/GO:0033192"/>
              </rdf:Bag>
            </bqbiol:hasProperty>
            <dcterms:created>
              <rdf:Description>
                <dcterms:W3CDTF>2016-02-15T18:27:57Z</dcterms:W3CDTF>
              </rdf:Description>
            </dcterms:created>
            <CopasiMT:hasPart>
              <rdf:Bag>
                <rdf:li rdf:resource="http://identifiers.org/uniprot/P16298"/>
                <rdf:li rdf:resource="http://identifiers.org/uniprot/P48454"/>
                <rdf:li rdf:resource="http://identifiers.org/uniprot/Q08209"/>
              </rdf:Bag>
            </CopasiMT:hasPart>
            <CopasiMT:isVersionOf>
              <rdf:Bag>
                <rdf:li rdf:resource="http://identifiers.org/go/GO:0005955"/>
                <rdf:li rdf:resource="http://identifiers.org/reactome/REACT_4613"/>
              </rdf:Bag>
            </CopasiMT:isVersionOf>
          </rdf:Description>
        </rdf:RDF>
      </COPASI>
    </annotation>
  </species>
  <species metaid="COPASI53" id="species_51" name="camR_PP2B" compartment="compartment_0" initialConcentration="0" boundaryCondition="false" constant="false">
    <annotation>
      <rdf:RDF xmlns:dcterms="http://purl.org/dc/terms/" xmlns:rdf="http://www.w3.org/1999/02/22-rdf-syntax-ns#" xmlns:dc="http://purl.org/dc/elements/1.1/" xmlns:bqbiol="http://biomodels.net/biology-qualifiers/" xmlns:bqmodel="http://biomodels.net/model-qualifiers/" xmlns:vCard="http://www.w3.org/2001/vcard-rdf/3.0#">
        <rdf:Description rdf:about="#COPASI53">
          <bqbiol:hasPart>
            <rdf:Bag>
              <rdf:li rdf:resource="http://identifiers.org/kegg.compound/C00391"/>
            </rdf:Bag>
          </bqbiol:hasPart>
          <bqbiol:hasPart>
            <rdf:Bag>
              <rdf:li rdf:resource="http://identifiers.org/go/GO:0005955"/>
            </rdf:Bag>
          </bqbiol:hasPart>
        </rdf:Description>
      </rdf:RDF>
      <COPASI xmlns="http://www.copasi.org/static/sbml">
        <rdf:RDF xmlns:dcterms="http://purl.org/dc/terms/" xmlns:rdf="http://www.w3.org/1999/02/22-rdf-syntax-ns#" xmlns:CopasiMT="http://www.copasi.org/RDF/MiriamTerms#">
          <rdf:Description rdf:about="#COPASI53">
            <dcterms:created>
              <rdf:Description>
                <dcterms:W3CDTF>2016-10-25T20:30:45Z</dcterms:W3CDTF>
              </rdf:Description>
            </dcterms:created>
            <CopasiMT:hasPart>
              <rdf:Bag>
                <rdf:li rdf:resource="http://identifiers.org/go/GO:0005955"/>
                <rdf:li rdf:resource="http://identifiers.org/kegg.compound/C00391"/>
              </rdf:Bag>
            </CopasiMT:hasPart>
          </rdf:Description>
        </rdf:RDF>
      </COPASI>
    </annotation>
  </species>
  <species metaid="COPASI54" id="species_52" name="camR_ca1_A_PP2B" compartment="compartment_0" initialConcentration="0" boundaryCondition="false" constant="false">
    <annotation>
      <rdf:RDF xmlns:dcterms="http://purl.org/dc/terms/" xmlns:rdf="http://www.w3.org/1999/02/22-rdf-syntax-ns#" xmlns:dc="http://purl.org/dc/elements/1.1/" xmlns:bqbiol="http://biomodels.net/biology-qualifiers/" xmlns:bqmodel="http://biomodels.net/model-qualifiers/" xmlns:vCard="http://www.w3.org/2001/vcard-rdf/3.0#">
        <rdf:Description rdf:about="#COPASI54">
          <bqbiol:hasPart>
            <rdf:Bag>
              <rdf:li rdf:resource="http://identifiers.org/kegg.compound/C00391"/>
            </rdf:Bag>
          </bqbiol:hasPart>
          <bqbiol:hasPart>
            <rdf:Bag>
              <rdf:li rdf:resource="http://identifiers.org/chebi/CHEBI:29108"/>
            </rdf:Bag>
          </bqbiol:hasPart>
          <bqbiol:hasPart>
            <rdf:Bag>
              <rdf:li rdf:resource="http://identifiers.org/go/GO:0005955"/>
            </rdf:Bag>
          </bqbiol:hasPart>
        </rdf:Description>
      </rdf:RDF>
      <COPASI xmlns="http://www.copasi.org/static/sbml">
        <rdf:RDF xmlns:rdf="http://www.w3.org/1999/02/22-rdf-syntax-ns#" xmlns:CopasiMT="http://www.copasi.org/RDF/MiriamTerms#">
          <rdf:Description rdf:about="#COPASI54">
            <CopasiMT:hasPart>
              <rdf:Bag>
                <rdf:li rdf:resource="http://identifiers.org/chebi/CHEBI:29108"/>
                <rdf:li rdf:resource="http://identifiers.org/go/GO:0005955"/>
                <rdf:li rdf:resource="http://identifiers.org/kegg.compound/C00391"/>
              </rdf:Bag>
            </CopasiMT:hasPart>
          </rdf:Description>
        </rdf:RDF>
      </COPASI>
    </annotation>
  </species>
  <species metaid="COPASI55" id="species_53" name="camR_ca1_B_PP2B" compartment="compartment_0" initialConcentration="0" boundaryCondition="false" constant="false">
    <annotation>
      <rdf:RDF xmlns:dcterms="http://purl.org/dc/terms/" xmlns:rdf="http://www.w3.org/1999/02/22-rdf-syntax-ns#" xmlns:dc="http://purl.org/dc/elements/1.1/" xmlns:bqbiol="http://biomodels.net/biology-qualifiers/" xmlns:bqmodel="http://biomodels.net/model-qualifiers/" xmlns:vCard="http://www.w3.org/2001/vcard-rdf/3.0#">
        <rdf:Description rdf:about="#COPASI55">
          <bqbiol:hasPart>
            <rdf:Bag>
              <rdf:li rdf:resource="http://identifiers.org/kegg.compound/C00391"/>
            </rdf:Bag>
          </bqbiol:hasPart>
          <bqbiol:hasPart>
            <rdf:Bag>
              <rdf:li rdf:resource="http://identifiers.org/chebi/CHEBI:29108"/>
            </rdf:Bag>
          </bqbiol:hasPart>
          <bqbiol:hasPart>
            <rdf:Bag>
              <rdf:li rdf:resource="http://identifiers.org/go/GO:0005955"/>
            </rdf:Bag>
          </bqbiol:hasPart>
        </rdf:Description>
      </rdf:RDF>
      <COPASI xmlns="http://www.copasi.org/static/sbml">
        <rdf:RDF xmlns:rdf="http://www.w3.org/1999/02/22-rdf-syntax-ns#" xmlns:CopasiMT="http://www.copasi.org/RDF/MiriamTerms#">
          <rdf:Description rdf:about="#COPASI55">
            <CopasiMT:hasPart>
              <rdf:Bag>
                <rdf:li rdf:resource="http://identifiers.org/chebi/CHEBI:29108"/>
                <rdf:li rdf:resource="http://identifiers.org/go/GO:0005955"/>
                <rdf:li rdf:resource="http://identifiers.org/kegg.compound/C00391"/>
              </rdf:Bag>
            </CopasiMT:hasPart>
          </rdf:Description>
        </rdf:RDF>
      </COPASI>
    </annotation>
  </species>
  <species metaid="COPASI56" id="species_54" name="camR_ca1_C_PP2B" compartment="compartment_0" initialConcentration="0" boundaryCondition="false" constant="false">
    <annotation>
      <rdf:RDF xmlns:dcterms="http://purl.org/dc/terms/" xmlns:rdf="http://www.w3.org/1999/02/22-rdf-syntax-ns#" xmlns:dc="http://purl.org/dc/elements/1.1/" xmlns:bqbiol="http://biomodels.net/biology-qualifiers/" xmlns:bqmodel="http://biomodels.net/model-qualifiers/" xmlns:vCard="http://www.w3.org/2001/vcard-rdf/3.0#">
        <rdf:Description rdf:about="#COPASI56">
          <bqbiol:hasPart>
            <rdf:Bag>
              <rdf:li rdf:resource="http://identifiers.org/kegg.compound/C00391"/>
            </rdf:Bag>
          </bqbiol:hasPart>
          <bqbiol:hasPart>
            <rdf:Bag>
              <rdf:li rdf:resource="http://identifiers.org/go/GO:0005955"/>
            </rdf:Bag>
          </bqbiol:hasPart>
          <bqbiol:hasPart>
            <rdf:Bag>
              <rdf:li rdf:resource="http://identifiers.org/chebi/CHEBI:29108"/>
            </rdf:Bag>
          </bqbiol:hasPart>
        </rdf:Description>
      </rdf:RDF>
      <COPASI xmlns="http://www.copasi.org/static/sbml">
        <rdf:RDF xmlns:rdf="http://www.w3.org/1999/02/22-rdf-syntax-ns#" xmlns:CopasiMT="http://www.copasi.org/RDF/MiriamTerms#">
          <rdf:Description rdf:about="#COPASI56">
            <CopasiMT:hasPart>
              <rdf:Bag>
                <rdf:li rdf:resource="http://identifiers.org/chebi/CHEBI:29108"/>
                <rdf:li rdf:resource="http://identifiers.org/go/GO:0005955"/>
                <rdf:li rdf:resource="http://identifiers.org/kegg.compound/C00391"/>
              </rdf:Bag>
            </CopasiMT:hasPart>
          </rdf:Description>
        </rdf:RDF>
      </COPASI>
    </annotation>
  </species>
  <species metaid="COPASI57" id="species_55" name="camR_ca1_D_PP2B" compartment="compartment_0" initialConcentration="0" boundaryCondition="false" constant="false">
    <annotation>
      <rdf:RDF xmlns:dcterms="http://purl.org/dc/terms/" xmlns:rdf="http://www.w3.org/1999/02/22-rdf-syntax-ns#" xmlns:dc="http://purl.org/dc/elements/1.1/" xmlns:bqbiol="http://biomodels.net/biology-qualifiers/" xmlns:bqmodel="http://biomodels.net/model-qualifiers/" xmlns:vCard="http://www.w3.org/2001/vcard-rdf/3.0#">
        <rdf:Description rdf:about="#COPASI57">
          <bqbiol:hasPart>
            <rdf:Bag>
              <rdf:li rdf:resource="http://identifiers.org/go/GO:0005955"/>
            </rdf:Bag>
          </bqbiol:hasPart>
          <bqbiol:hasPart>
            <rdf:Bag>
              <rdf:li rdf:resource="http://identifiers.org/chebi/CHEBI:29108"/>
            </rdf:Bag>
          </bqbiol:hasPart>
          <bqbiol:hasPart>
            <rdf:Bag>
              <rdf:li rdf:resource="http://identifiers.org/kegg.compound/C00391"/>
            </rdf:Bag>
          </bqbiol:hasPart>
        </rdf:Description>
      </rdf:RDF>
      <COPASI xmlns="http://www.copasi.org/static/sbml">
        <rdf:RDF xmlns:rdf="http://www.w3.org/1999/02/22-rdf-syntax-ns#" xmlns:CopasiMT="http://www.copasi.org/RDF/MiriamTerms#">
          <rdf:Description rdf:about="#COPASI57">
            <CopasiMT:hasPart>
              <rdf:Bag>
                <rdf:li rdf:resource="http://identifiers.org/chebi/CHEBI:29108"/>
                <rdf:li rdf:resource="http://identifiers.org/go/GO:0005955"/>
                <rdf:li rdf:resource="http://identifiers.org/kegg.compound/C00391"/>
              </rdf:Bag>
            </CopasiMT:hasPart>
          </rdf:Description>
        </rdf:RDF>
      </COPASI>
    </annotation>
  </species>
  <species metaid="COPASI58" id="species_56" name="camR_ca2_AB_PP2B" compartment="compartment_0" initialConcentration="0" boundaryCondition="false" constant="false">
    <annotation>
      <rdf:RDF xmlns:dcterms="http://purl.org/dc/terms/" xmlns:rdf="http://www.w3.org/1999/02/22-rdf-syntax-ns#" xmlns:dc="http://purl.org/dc/elements/1.1/" xmlns:bqbiol="http://biomodels.net/biology-qualifiers/" xmlns:bqmodel="http://biomodels.net/model-qualifiers/" xmlns:vCard="http://www.w3.org/2001/vcard-rdf/3.0#">
        <rdf:Description rdf:about="#COPASI58">
          <bqbiol:hasPart>
            <rdf:Bag>
              <rdf:li rdf:resource="http://identifiers.org/chebi/CHEBI:29108"/>
            </rdf:Bag>
          </bqbiol:hasPart>
          <bqbiol:hasPart>
            <rdf:Bag>
              <rdf:li rdf:resource="http://identifiers.org/kegg.compound/C00391"/>
            </rdf:Bag>
          </bqbiol:hasPart>
          <bqbiol:hasPart>
            <rdf:Bag>
              <rdf:li rdf:resource="http://identifiers.org/go/GO:0005955"/>
            </rdf:Bag>
          </bqbiol:hasPart>
        </rdf:Description>
      </rdf:RDF>
      <COPASI xmlns="http://www.copasi.org/static/sbml">
        <rdf:RDF xmlns:rdf="http://www.w3.org/1999/02/22-rdf-syntax-ns#" xmlns:CopasiMT="http://www.copasi.org/RDF/MiriamTerms#">
          <rdf:Description rdf:about="#COPASI58">
            <CopasiMT:hasPart>
              <rdf:Bag>
                <rdf:li rdf:resource="http://identifiers.org/chebi/CHEBI:29108"/>
                <rdf:li rdf:resource="http://identifiers.org/go/GO:0005955"/>
                <rdf:li rdf:resource="http://identifiers.org/kegg.compound/C00391"/>
              </rdf:Bag>
            </CopasiMT:hasPart>
          </rdf:Description>
        </rdf:RDF>
      </COPASI>
    </annotation>
  </species>
  <species metaid="COPASI59" id="species_57" name="camR_ca2_AC_PP2B" compartment="compartment_0" initialConcentration="0" boundaryCondition="false" constant="false">
    <annotation>
      <rdf:RDF xmlns:dcterms="http://purl.org/dc/terms/" xmlns:rdf="http://www.w3.org/1999/02/22-rdf-syntax-ns#" xmlns:dc="http://purl.org/dc/elements/1.1/" xmlns:bqbiol="http://biomodels.net/biology-qualifiers/" xmlns:bqmodel="http://biomodels.net/model-qualifiers/" xmlns:vCard="http://www.w3.org/2001/vcard-rdf/3.0#">
        <rdf:Description rdf:about="#COPASI59">
          <bqbiol:hasPart>
            <rdf:Bag>
              <rdf:li rdf:resource="http://identifiers.org/kegg.compound/C00391"/>
            </rdf:Bag>
          </bqbiol:hasPart>
          <bqbiol:hasPart>
            <rdf:Bag>
              <rdf:li rdf:resource="http://identifiers.org/go/GO:0005955"/>
            </rdf:Bag>
          </bqbiol:hasPart>
          <bqbiol:hasPart>
            <rdf:Bag>
              <rdf:li rdf:resource="http://identifiers.org/chebi/CHEBI:29108"/>
            </rdf:Bag>
          </bqbiol:hasPart>
        </rdf:Description>
      </rdf:RDF>
      <COPASI xmlns="http://www.copasi.org/static/sbml">
        <rdf:RDF xmlns:rdf="http://www.w3.org/1999/02/22-rdf-syntax-ns#" xmlns:CopasiMT="http://www.copasi.org/RDF/MiriamTerms#">
          <rdf:Description rdf:about="#COPASI59">
            <CopasiMT:hasPart>
              <rdf:Bag>
                <rdf:li rdf:resource="http://identifiers.org/chebi/CHEBI:29108"/>
                <rdf:li rdf:resource="http://identifiers.org/go/GO:0005955"/>
                <rdf:li rdf:resource="http://identifiers.org/kegg.compound/C00391"/>
              </rdf:Bag>
            </CopasiMT:hasPart>
          </rdf:Description>
        </rdf:RDF>
      </COPASI>
    </annotation>
  </species>
  <species metaid="COPASI60" id="species_58" name="camR_ca2_AD_PP2B" compartment="compartment_0" initialConcentration="0" boundaryCondition="false" constant="false">
    <annotation>
      <rdf:RDF xmlns:dcterms="http://purl.org/dc/terms/" xmlns:rdf="http://www.w3.org/1999/02/22-rdf-syntax-ns#" xmlns:dc="http://purl.org/dc/elements/1.1/" xmlns:bqbiol="http://biomodels.net/biology-qualifiers/" xmlns:bqmodel="http://biomodels.net/model-qualifiers/" xmlns:vCard="http://www.w3.org/2001/vcard-rdf/3.0#">
        <rdf:Description rdf:about="#COPASI60">
          <bqbiol:hasPart>
            <rdf:Bag>
              <rdf:li rdf:resource="http://identifiers.org/go/GO:0005955"/>
            </rdf:Bag>
          </bqbiol:hasPart>
          <bqbiol:hasPart>
            <rdf:Bag>
              <rdf:li rdf:resource="http://identifiers.org/chebi/CHEBI:29108"/>
            </rdf:Bag>
          </bqbiol:hasPart>
          <bqbiol:hasPart>
            <rdf:Bag>
              <rdf:li rdf:resource="http://identifiers.org/kegg.compound/C00391"/>
            </rdf:Bag>
          </bqbiol:hasPart>
        </rdf:Description>
      </rdf:RDF>
      <COPASI xmlns="http://www.copasi.org/static/sbml">
        <rdf:RDF xmlns:rdf="http://www.w3.org/1999/02/22-rdf-syntax-ns#" xmlns:CopasiMT="http://www.copasi.org/RDF/MiriamTerms#">
          <rdf:Description rdf:about="#COPASI60">
            <CopasiMT:hasPart>
              <rdf:Bag>
                <rdf:li rdf:resource="http://identifiers.org/chebi/CHEBI:29108"/>
                <rdf:li rdf:resource="http://identifiers.org/go/GO:0005955"/>
                <rdf:li rdf:resource="http://identifiers.org/kegg.compound/C00391"/>
              </rdf:Bag>
            </CopasiMT:hasPart>
          </rdf:Description>
        </rdf:RDF>
      </COPASI>
    </annotation>
  </species>
  <species metaid="COPASI61" id="species_59" name="camR_ca2_BC_PP2B" compartment="compartment_0" initialConcentration="0" boundaryCondition="false" constant="false">
    <annotation>
      <rdf:RDF xmlns:dcterms="http://purl.org/dc/terms/" xmlns:rdf="http://www.w3.org/1999/02/22-rdf-syntax-ns#" xmlns:dc="http://purl.org/dc/elements/1.1/" xmlns:bqbiol="http://biomodels.net/biology-qualifiers/" xmlns:bqmodel="http://biomodels.net/model-qualifiers/" xmlns:vCard="http://www.w3.org/2001/vcard-rdf/3.0#">
        <rdf:Description rdf:about="#COPASI61">
          <bqbiol:hasPart>
            <rdf:Bag>
              <rdf:li rdf:resource="http://identifiers.org/kegg.compound/C00391"/>
            </rdf:Bag>
          </bqbiol:hasPart>
          <bqbiol:hasPart>
            <rdf:Bag>
              <rdf:li rdf:resource="http://identifiers.org/chebi/CHEBI:29108"/>
            </rdf:Bag>
          </bqbiol:hasPart>
          <bqbiol:hasPart>
            <rdf:Bag>
              <rdf:li rdf:resource="http://identifiers.org/go/GO:0005955"/>
            </rdf:Bag>
          </bqbiol:hasPart>
        </rdf:Description>
      </rdf:RDF>
      <COPASI xmlns="http://www.copasi.org/static/sbml">
        <rdf:RDF xmlns:rdf="http://www.w3.org/1999/02/22-rdf-syntax-ns#" xmlns:CopasiMT="http://www.copasi.org/RDF/MiriamTerms#">
          <rdf:Description rdf:about="#COPASI61">
            <CopasiMT:hasPart>
              <rdf:Bag>
                <rdf:li rdf:resource="http://identifiers.org/chebi/CHEBI:29108"/>
                <rdf:li rdf:resource="http://identifiers.org/go/GO:0005955"/>
                <rdf:li rdf:resource="http://identifiers.org/kegg.compound/C00391"/>
              </rdf:Bag>
            </CopasiMT:hasPart>
          </rdf:Description>
        </rdf:RDF>
      </COPASI>
    </annotation>
  </species>
  <species metaid="COPASI62" id="species_60" name="camR_ca2_BD_PP2B" compartment="compartment_0" initialConcentration="0" boundaryCondition="false" constant="false">
    <annotation>
      <rdf:RDF xmlns:dcterms="http://purl.org/dc/terms/" xmlns:rdf="http://www.w3.org/1999/02/22-rdf-syntax-ns#" xmlns:dc="http://purl.org/dc/elements/1.1/" xmlns:bqbiol="http://biomodels.net/biology-qualifiers/" xmlns:bqmodel="http://biomodels.net/model-qualifiers/" xmlns:vCard="http://www.w3.org/2001/vcard-rdf/3.0#">
        <rdf:Description rdf:about="#COPASI62">
          <bqbiol:hasPart>
            <rdf:Bag>
              <rdf:li rdf:resource="http://identifiers.org/chebi/CHEBI:29108"/>
            </rdf:Bag>
          </bqbiol:hasPart>
          <bqbiol:hasPart>
            <rdf:Bag>
              <rdf:li rdf:resource="http://identifiers.org/go/GO:0005955"/>
            </rdf:Bag>
          </bqbiol:hasPart>
          <bqbiol:hasPart>
            <rdf:Bag>
              <rdf:li rdf:resource="http://identifiers.org/kegg.compound/C00391"/>
            </rdf:Bag>
          </bqbiol:hasPart>
        </rdf:Description>
      </rdf:RDF>
      <COPASI xmlns="http://www.copasi.org/static/sbml">
        <rdf:RDF xmlns:rdf="http://www.w3.org/1999/02/22-rdf-syntax-ns#" xmlns:CopasiMT="http://www.copasi.org/RDF/MiriamTerms#">
          <rdf:Description rdf:about="#COPASI62">
            <CopasiMT:hasPart>
              <rdf:Bag>
                <rdf:li rdf:resource="http://identifiers.org/chebi/CHEBI:29108"/>
                <rdf:li rdf:resource="http://identifiers.org/go/GO:0005955"/>
                <rdf:li rdf:resource="http://identifiers.org/kegg.compound/C00391"/>
              </rdf:Bag>
            </CopasiMT:hasPart>
          </rdf:Description>
        </rdf:RDF>
      </COPASI>
    </annotation>
  </species>
  <species metaid="COPASI63" id="species_61" name="camR_ca2_CD_PP2B" compartment="compartment_0" initialConcentration="0" boundaryCondition="false" constant="false">
    <annotation>
      <rdf:RDF xmlns:dcterms="http://purl.org/dc/terms/" xmlns:rdf="http://www.w3.org/1999/02/22-rdf-syntax-ns#" xmlns:dc="http://purl.org/dc/elements/1.1/" xmlns:bqbiol="http://biomodels.net/biology-qualifiers/" xmlns:bqmodel="http://biomodels.net/model-qualifiers/" xmlns:vCard="http://www.w3.org/2001/vcard-rdf/3.0#">
        <rdf:Description rdf:about="#COPASI63">
          <bqbiol:hasPart>
            <rdf:Bag>
              <rdf:li rdf:resource="http://identifiers.org/go/GO:0005955"/>
            </rdf:Bag>
          </bqbiol:hasPart>
          <bqbiol:hasPart>
            <rdf:Bag>
              <rdf:li rdf:resource="http://identifiers.org/kegg.compound/C00391"/>
            </rdf:Bag>
          </bqbiol:hasPart>
          <bqbiol:hasPart>
            <rdf:Bag>
              <rdf:li rdf:resource="http://identifiers.org/chebi/CHEBI:29108"/>
            </rdf:Bag>
          </bqbiol:hasPart>
        </rdf:Description>
      </rdf:RDF>
      <COPASI xmlns="http://www.copasi.org/static/sbml">
        <rdf:RDF xmlns:rdf="http://www.w3.org/1999/02/22-rdf-syntax-ns#" xmlns:CopasiMT="http://www.copasi.org/RDF/MiriamTerms#">
          <rdf:Description rdf:about="#COPASI63">
            <CopasiMT:hasPart>
              <rdf:Bag>
                <rdf:li rdf:resource="http://identifiers.org/chebi/CHEBI:29108"/>
                <rdf:li rdf:resource="http://identifiers.org/go/GO:0005955"/>
                <rdf:li rdf:resource="http://identifiers.org/kegg.compound/C00391"/>
              </rdf:Bag>
            </CopasiMT:hasPart>
          </rdf:Description>
        </rdf:RDF>
      </COPASI>
    </annotation>
  </species>
  <species metaid="COPASI64" id="species_62" name="camR_ca3_ABC_PP2B" compartment="compartment_0" initialConcentration="0" boundaryCondition="false" constant="false">
    <annotation>
      <rdf:RDF xmlns:dcterms="http://purl.org/dc/terms/" xmlns:rdf="http://www.w3.org/1999/02/22-rdf-syntax-ns#" xmlns:dc="http://purl.org/dc/elements/1.1/" xmlns:bqbiol="http://biomodels.net/biology-qualifiers/" xmlns:bqmodel="http://biomodels.net/model-qualifiers/" xmlns:vCard="http://www.w3.org/2001/vcard-rdf/3.0#">
        <rdf:Description rdf:about="#COPASI64">
          <bqbiol:hasPart>
            <rdf:Bag>
              <rdf:li rdf:resource="http://identifiers.org/go/GO:0005955"/>
            </rdf:Bag>
          </bqbiol:hasPart>
          <bqbiol:hasPart>
            <rdf:Bag>
              <rdf:li rdf:resource="http://identifiers.org/kegg.compound/C00391"/>
            </rdf:Bag>
          </bqbiol:hasPart>
          <bqbiol:hasPart>
            <rdf:Bag>
              <rdf:li rdf:resource="http://identifiers.org/chebi/CHEBI:29108"/>
            </rdf:Bag>
          </bqbiol:hasPart>
        </rdf:Description>
      </rdf:RDF>
      <COPASI xmlns="http://www.copasi.org/static/sbml">
        <rdf:RDF xmlns:rdf="http://www.w3.org/1999/02/22-rdf-syntax-ns#" xmlns:CopasiMT="http://www.copasi.org/RDF/MiriamTerms#">
          <rdf:Description rdf:about="#COPASI64">
            <CopasiMT:hasPart>
              <rdf:Bag>
                <rdf:li rdf:resource="http://identifiers.org/chebi/CHEBI:29108"/>
                <rdf:li rdf:resource="http://identifiers.org/go/GO:0005955"/>
                <rdf:li rdf:resource="http://identifiers.org/kegg.compound/C00391"/>
              </rdf:Bag>
            </CopasiMT:hasPart>
          </rdf:Description>
        </rdf:RDF>
      </COPASI>
    </annotation>
  </species>
  <species metaid="COPASI65" id="species_63" name="camR_ca3_ABD_PP2B" compartment="compartment_0" initialConcentration="0" boundaryCondition="false" constant="false">
    <annotation>
      <rdf:RDF xmlns:dcterms="http://purl.org/dc/terms/" xmlns:rdf="http://www.w3.org/1999/02/22-rdf-syntax-ns#" xmlns:dc="http://purl.org/dc/elements/1.1/" xmlns:bqbiol="http://biomodels.net/biology-qualifiers/" xmlns:bqmodel="http://biomodels.net/model-qualifiers/" xmlns:vCard="http://www.w3.org/2001/vcard-rdf/3.0#">
        <rdf:Description rdf:about="#COPASI65">
          <bqbiol:hasPart>
            <rdf:Bag>
              <rdf:li rdf:resource="http://identifiers.org/chebi/CHEBI:29108"/>
            </rdf:Bag>
          </bqbiol:hasPart>
          <bqbiol:hasPart>
            <rdf:Bag>
              <rdf:li rdf:resource="http://identifiers.org/kegg.compound/C00391"/>
            </rdf:Bag>
          </bqbiol:hasPart>
          <bqbiol:hasPart>
            <rdf:Bag>
              <rdf:li rdf:resource="http://identifiers.org/go/GO:0005955"/>
            </rdf:Bag>
          </bqbiol:hasPart>
        </rdf:Description>
      </rdf:RDF>
      <COPASI xmlns="http://www.copasi.org/static/sbml">
        <rdf:RDF xmlns:rdf="http://www.w3.org/1999/02/22-rdf-syntax-ns#" xmlns:CopasiMT="http://www.copasi.org/RDF/MiriamTerms#">
          <rdf:Description rdf:about="#COPASI65">
            <CopasiMT:hasPart>
              <rdf:Bag>
                <rdf:li rdf:resource="http://identifiers.org/chebi/CHEBI:29108"/>
                <rdf:li rdf:resource="http://identifiers.org/go/GO:0005955"/>
                <rdf:li rdf:resource="http://identifiers.org/kegg.compound/C00391"/>
              </rdf:Bag>
            </CopasiMT:hasPart>
          </rdf:Description>
        </rdf:RDF>
      </COPASI>
    </annotation>
  </species>
  <species metaid="COPASI66" id="species_64" name="camR_ca3_ACD_PP2B" compartment="compartment_0" initialConcentration="0" boundaryCondition="false" constant="false">
    <annotation>
      <rdf:RDF xmlns:dcterms="http://purl.org/dc/terms/" xmlns:rdf="http://www.w3.org/1999/02/22-rdf-syntax-ns#" xmlns:dc="http://purl.org/dc/elements/1.1/" xmlns:bqbiol="http://biomodels.net/biology-qualifiers/" xmlns:bqmodel="http://biomodels.net/model-qualifiers/" xmlns:vCard="http://www.w3.org/2001/vcard-rdf/3.0#">
        <rdf:Description rdf:about="#COPASI66">
          <bqbiol:hasPart>
            <rdf:Bag>
              <rdf:li rdf:resource="http://identifiers.org/kegg.compound/C00391"/>
            </rdf:Bag>
          </bqbiol:hasPart>
          <bqbiol:hasPart>
            <rdf:Bag>
              <rdf:li rdf:resource="http://identifiers.org/go/GO:0005955"/>
            </rdf:Bag>
          </bqbiol:hasPart>
          <bqbiol:hasPart>
            <rdf:Bag>
              <rdf:li rdf:resource="http://identifiers.org/chebi/CHEBI:29108"/>
            </rdf:Bag>
          </bqbiol:hasPart>
        </rdf:Description>
      </rdf:RDF>
      <COPASI xmlns="http://www.copasi.org/static/sbml">
        <rdf:RDF xmlns:rdf="http://www.w3.org/1999/02/22-rdf-syntax-ns#" xmlns:CopasiMT="http://www.copasi.org/RDF/MiriamTerms#">
          <rdf:Description rdf:about="#COPASI66">
            <CopasiMT:hasPart>
              <rdf:Bag>
                <rdf:li rdf:resource="http://identifiers.org/chebi/CHEBI:29108"/>
                <rdf:li rdf:resource="http://identifiers.org/go/GO:0005955"/>
                <rdf:li rdf:resource="http://identifiers.org/kegg.compound/C00391"/>
              </rdf:Bag>
            </CopasiMT:hasPart>
          </rdf:Description>
        </rdf:RDF>
      </COPASI>
    </annotation>
  </species>
  <species metaid="COPASI67" id="species_65" name="camR_ca3_BCD_PP2B" compartment="compartment_0" initialConcentration="0" boundaryCondition="false" constant="false">
    <annotation>
      <rdf:RDF xmlns:dcterms="http://purl.org/dc/terms/" xmlns:rdf="http://www.w3.org/1999/02/22-rdf-syntax-ns#" xmlns:dc="http://purl.org/dc/elements/1.1/" xmlns:bqbiol="http://biomodels.net/biology-qualifiers/" xmlns:bqmodel="http://biomodels.net/model-qualifiers/" xmlns:vCard="http://www.w3.org/2001/vcard-rdf/3.0#">
        <rdf:Description rdf:about="#COPASI67">
          <bqbiol:hasPart>
            <rdf:Bag>
              <rdf:li rdf:resource="http://identifiers.org/chebi/CHEBI:29108"/>
            </rdf:Bag>
          </bqbiol:hasPart>
          <bqbiol:hasPart>
            <rdf:Bag>
              <rdf:li rdf:resource="http://identifiers.org/go/GO:0005955"/>
            </rdf:Bag>
          </bqbiol:hasPart>
          <bqbiol:hasPart>
            <rdf:Bag>
              <rdf:li rdf:resource="http://identifiers.org/kegg.compound/C00391"/>
            </rdf:Bag>
          </bqbiol:hasPart>
        </rdf:Description>
      </rdf:RDF>
      <COPASI xmlns="http://www.copasi.org/static/sbml">
        <rdf:RDF xmlns:rdf="http://www.w3.org/1999/02/22-rdf-syntax-ns#" xmlns:CopasiMT="http://www.copasi.org/RDF/MiriamTerms#">
          <rdf:Description rdf:about="#COPASI67">
            <CopasiMT:hasPart>
              <rdf:Bag>
                <rdf:li rdf:resource="http://identifiers.org/chebi/CHEBI:29108"/>
                <rdf:li rdf:resource="http://identifiers.org/go/GO:0005955"/>
                <rdf:li rdf:resource="http://identifiers.org/kegg.compound/C00391"/>
              </rdf:Bag>
            </CopasiMT:hasPart>
          </rdf:Description>
        </rdf:RDF>
      </COPASI>
    </annotation>
  </species>
  <species metaid="COPASI68" id="species_66" name="camR_ca4_ABCD_PP2B" compartment="compartment_0" initialConcentration="0" boundaryCondition="false" constant="false">
    <annotation>
      <rdf:RDF xmlns:dcterms="http://purl.org/dc/terms/" xmlns:rdf="http://www.w3.org/1999/02/22-rdf-syntax-ns#" xmlns:dc="http://purl.org/dc/elements/1.1/" xmlns:bqbiol="http://biomodels.net/biology-qualifiers/" xmlns:bqmodel="http://biomodels.net/model-qualifiers/" xmlns:vCard="http://www.w3.org/2001/vcard-rdf/3.0#">
        <rdf:Description rdf:about="#COPASI68">
          <bqbiol:hasPart>
            <rdf:Bag>
              <rdf:li rdf:resource="http://identifiers.org/go/GO:0005955"/>
            </rdf:Bag>
          </bqbiol:hasPart>
          <bqbiol:hasPart>
            <rdf:Bag>
              <rdf:li rdf:resource="http://identifiers.org/kegg.compound/C00391"/>
            </rdf:Bag>
          </bqbiol:hasPart>
          <bqbiol:hasPart>
            <rdf:Bag>
              <rdf:li rdf:resource="http://identifiers.org/chebi/CHEBI:29108"/>
            </rdf:Bag>
          </bqbiol:hasPart>
          <bqbiol:isVersionOf>
            <rdf:Bag>
              <rdf:li rdf:resource="http://identifiers.org/reactome/REACT_3178"/>
            </rdf:Bag>
          </bqbiol:isVersionOf>
        </rdf:Description>
      </rdf:RDF>
      <COPASI xmlns="http://www.copasi.org/static/sbml">
        <rdf:RDF xmlns:rdf="http://www.w3.org/1999/02/22-rdf-syntax-ns#" xmlns:CopasiMT="http://www.copasi.org/RDF/MiriamTerms#">
          <rdf:Description rdf:about="#COPASI68">
            <CopasiMT:hasPart>
              <rdf:Bag>
                <rdf:li rdf:resource="http://identifiers.org/chebi/CHEBI:29108"/>
                <rdf:li rdf:resource="http://identifiers.org/go/GO:0005955"/>
                <rdf:li rdf:resource="http://identifiers.org/kegg.compound/C00391"/>
              </rdf:Bag>
            </CopasiMT:hasPart>
            <CopasiMT:isVersionOf>
              <rdf:Bag>
                <rdf:li rdf:resource="http://identifiers.org/reactome/REACT_3178"/>
              </rdf:Bag>
            </CopasiMT:isVersionOf>
          </rdf:Description>
        </rdf:RDF>
      </COPASI>
    </annotation>
  </species>
</listOfSpecies><listOfParameters>
  <parameter id="parameter_0" name="kon" value="1000000" constant="true"/>
  <parameter id="parameter_1" name="koffRA" value="8.32" constant="false"/>
  <parameter id="parameter_2" name="koffRB" value="0.0166" constant="false"/>
  <parameter id="parameter_3" name="koffRC" value="17.4" constant="false"/>
  <parameter id="parameter_4" name="koffRD" value="0.0145" constant="false"/>
  <parameter id="parameter_5" name="koffTA" value="2101.0101010101" constant="false"/>
  <parameter id="parameter_6" name="koffTB" value="4.19191919191919" constant="false"/>
  <parameter id="parameter_7" name="koffTC" value="4393.93939393939" constant="false"/>
  <parameter id="parameter_8" name="koffTD" value="3.66161616161616" constant="false"/>
  <parameter id="parameter_9" name="kRT" value="1000000" constant="true"/>
  <parameter id="parameter_10" name="kTR" value="48.3792936623125" constant="false"/>
  <parameter id="parameter_11" name="cA" value="0.00396" constant="true"/>
  <parameter id="parameter_12" name="cB" value="0.00396" constant="true"/>
  <parameter id="parameter_13" name="cC" value="0.00396" constant="true"/>
  <parameter id="parameter_14" name="cD" value="0.00396" constant="true"/>
  <parameter id="parameter_15" name="konCaMKII" value="3200000" constant="true"/>
  <parameter id="parameter_16" name="koffCaMKII" value="0.343" constant="true"/>
  <parameter id="parameter_17" name="konPP2B" value="46000000" constant="true"/>
  <parameter id="parameter_18" name="koffPP2B" value="0.0013" constant="true"/>
  <parameter id="parameter_19" name="free_camR_ca3_total" value="0" constant="false"/>
  <parameter id="parameter_20" name="free_camT_ca3_total" value="0" constant="false"/>
  <parameter id="parameter_21" name="free_cam_ca3_total" value="0" constant="false"/>
  <parameter id="parameter_22" name="cam_ca4_total" value="0" constant="false"/>
  <parameter id="parameter_23" name="CaMKII_camR_ca1" value="0" constant="false"/>
  <parameter id="parameter_24" name="CaMKII_camR_ca2" value="0" constant="false"/>
  <parameter id="parameter_25" name="CaMKII_camR_ca3" value="0" constant="false"/>
  <parameter id="parameter_26" name="total_CaMKII_bound" value="0" constant="false"/>
  <parameter id="parameter_27" name="total CaMKII" value="0" constant="false"/>
  <parameter id="parameter_28" name="CaMKIIbar" constant="false"/>
  <parameter id="parameter_29" name="PP2B_camR_ca1" value="0" constant="false"/>
  <parameter id="parameter_30" name="PP2B_camR_ca2" value="0" constant="false"/>
  <parameter id="parameter_31" name="PP2B_camR_ca3" value="0" constant="false"/>
  <parameter id="parameter_32" name="total_PP2B_bound" value="0" constant="false"/>
  <parameter id="parameter_33" name="total PP2B" value="0" constant="false"/>
  <parameter id="parameter_34" name="PP2Bbar" constant="false"/>
  <parameter id="parameter_35" name="camR_unbound" value="0" constant="false"/>
  <parameter id="parameter_36" name="total camR" value="0" constant="false"/>
  <parameter id="parameter_37" name="total camT" value="2e-07" constant="false"/>
  <parameter id="parameter_38" name="Rbar" value="0" constant="false"/>
  <parameter id="parameter_39" name="cam_ca3_total" value="0" constant="false"/>
  <parameter id="parameter_40" name="free_camR_ca2_total" value="0" constant="false"/>
  <parameter id="parameter_41" name="free_camT_ca2_total" value="0" constant="false"/>
  <parameter id="parameter_42" name="free_cam_ca2_total" value="0" constant="false"/>
  <parameter id="parameter_43" name="cam_ca2_total" value="0" constant="false"/>
  <parameter id="parameter_44" name="free_cam_ca1_total" value="0" constant="false"/>
  <parameter id="parameter_45" name="cam_ca1_total" value="0" constant="false"/>
  <parameter id="parameter_46" name="cam_ca0_total" value="2e-07" constant="false"/>
  <parameter id="parameter_47" name="cam_total" value="2e-07" constant="false"/>
  <parameter id="parameter_48" name="moles_bound_ca_per_moles_cam" value="0" constant="false"/>
  <parameter id="parameter_49" name="L" value="20670" constant="true"/>
  <parameter id="parameter_50" name="KRA" value="8.32e-06" constant="true"/>
  <parameter id="parameter_51" name="KRB" value="1.66e-08" constant="true"/>
  <parameter id="parameter_52" name="KRC" value="1.74e-05" constant="true"/>
  <parameter id="parameter_53" name="KRD" value="1.45e-08" constant="true"/>
  <parameter id="parameter_54" name="alpha" constant="false"/>
  <parameter id="parameter_55" name="beta" constant="false"/>
  <parameter id="parameter_56" name="gamma" constant="false"/>
  <parameter id="parameter_57" name="delta" constant="false"/>
  <parameter id="parameter_58" name="epsilon" value="0" constant="false"/>
  <parameter id="parameter_59" name="ybar" value="0" constant="false"/>
  <parameter id="parameter_60" name="ybar/(1-ybar)" value="0" constant="false"/>
</listOfParameters><listOfRules>
  <assignmentRule variable="parameter_1">
    <math xmlns="http://www.w3.org/1998/Math/MathML">
      <apply>
        <times/>
        <ci> parameter_50 </ci>
        <ci> parameter_0 </ci>
      </apply>
    </math>
  </assignmentRule>
  <assignmentRule variable="parameter_2">
    <math xmlns="http://www.w3.org/1998/Math/MathML">
      <apply>
        <times/>
        <ci> parameter_51 </ci>
        <ci> parameter_0 </ci>
      </apply>
    </math>
  </assignmentRule>
  <assignmentRule variable="parameter_3">
    <math xmlns="http://www.w3.org/1998/Math/MathML">
      <apply>
        <times/>
        <ci> parameter_52 </ci>
        <ci> parameter_0 </ci>
      </apply>
    </math>
  </assignmentRule>
  <assignmentRule variable="parameter_4">
    <math xmlns="http://www.w3.org/1998/Math/MathML">
      <apply>
        <times/>
        <ci> parameter_53 </ci>
        <ci> parameter_0 </ci>
      </apply>
    </math>
  </assignmentRule>
  <assignmentRule variable="parameter_5">
    <math xmlns="http://www.w3.org/1998/Math/MathML">
      <apply>
        <divide/>
        <ci> parameter_1 </ci>
        <ci> parameter_11 </ci>
      </apply>
    </math>
  </assignmentRule>
  <assignmentRule variable="parameter_6">
    <math xmlns="http://www.w3.org/1998/Math/MathML">
      <apply>
        <divide/>
        <ci> parameter_2 </ci>
        <ci> parameter_12 </ci>
      </apply>
    </math>
  </assignmentRule>
  <assignmentRule variable="parameter_7">
    <math xmlns="http://www.w3.org/1998/Math/MathML">
      <apply>
        <divide/>
        <ci> parameter_3 </ci>
        <ci> parameter_13 </ci>
      </apply>
    </math>
  </assignmentRule>
  <assignmentRule variable="parameter_8">
    <math xmlns="http://www.w3.org/1998/Math/MathML">
      <apply>
        <divide/>
        <ci> parameter_4 </ci>
        <ci> parameter_14 </ci>
      </apply>
    </math>
  </assignmentRule>
  <assignmentRule variable="parameter_10">
    <math xmlns="http://www.w3.org/1998/Math/MathML">
      <apply>
        <divide/>
        <ci> parameter_9 </ci>
        <ci> parameter_49 </ci>
      </apply>
    </math>
  </assignmentRule>
  <assignmentRule variable="parameter_19">
    <math xmlns="http://www.w3.org/1998/Math/MathML">
      <apply>
        <plus/>
        <ci> species_12 </ci>
        <ci> species_13 </ci>
        <ci> species_14 </ci>
        <ci> species_15 </ci>
      </apply>
    </math>
  </assignmentRule>
  <assignmentRule variable="parameter_20">
    <math xmlns="http://www.w3.org/1998/Math/MathML">
      <apply>
        <plus/>
        <ci> species_28 </ci>
        <ci> species_29 </ci>
        <ci> species_30 </ci>
        <ci> species_31 </ci>
      </apply>
    </math>
  </assignmentRule>
  <assignmentRule variable="parameter_21">
    <math xmlns="http://www.w3.org/1998/Math/MathML">
      <apply>
        <plus/>
        <ci> parameter_19 </ci>
        <ci> parameter_20 </ci>
      </apply>
    </math>
  </assignmentRule>
  <assignmentRule variable="parameter_22">
    <math xmlns="http://www.w3.org/1998/Math/MathML">
      <apply>
        <plus/>
        <ci> species_16 </ci>
        <ci> species_32 </ci>
        <ci> species_49 </ci>
        <ci> species_66 </ci>
      </apply>
    </math>
  </assignmentRule>
  <assignmentRule variable="parameter_23">
    <math xmlns="http://www.w3.org/1998/Math/MathML">
      <apply>
        <plus/>
        <ci> species_35 </ci>
        <ci> species_36 </ci>
        <ci> species_37 </ci>
        <ci> species_38 </ci>
      </apply>
    </math>
  </assignmentRule>
  <assignmentRule variable="parameter_24">
    <math xmlns="http://www.w3.org/1998/Math/MathML">
      <apply>
        <plus/>
        <ci> species_39 </ci>
        <ci> species_40 </ci>
        <ci> species_41 </ci>
        <ci> species_42 </ci>
        <ci> species_43 </ci>
        <ci> species_44 </ci>
      </apply>
    </math>
  </assignmentRule>
  <assignmentRule variable="parameter_25">
    <math xmlns="http://www.w3.org/1998/Math/MathML">
      <apply>
        <plus/>
        <ci> species_45 </ci>
        <ci> species_46 </ci>
        <ci> species_47 </ci>
        <ci> species_48 </ci>
      </apply>
    </math>
  </assignmentRule>
  <assignmentRule variable="parameter_26">
    <math xmlns="http://www.w3.org/1998/Math/MathML">
      <apply>
        <plus/>
        <ci> species_34 </ci>
        <ci> parameter_23 </ci>
        <ci> parameter_24 </ci>
        <ci> parameter_25 </ci>
        <ci> species_49 </ci>
      </apply>
    </math>
  </assignmentRule>
  <assignmentRule variable="parameter_27">
    <math xmlns="http://www.w3.org/1998/Math/MathML">
      <apply>
        <plus/>
        <ci> parameter_26 </ci>
        <ci> species_33 </ci>
      </apply>
    </math>
  </assignmentRule>
  <assignmentRule variable="parameter_28">
    <math xmlns="http://www.w3.org/1998/Math/MathML">
      <apply>
        <divide/>
        <ci> parameter_26 </ci>
        <ci> parameter_27 </ci>
      </apply>
    </math>
  </assignmentRule>
  <assignmentRule variable="parameter_29">
    <math xmlns="http://www.w3.org/1998/Math/MathML">
      <apply>
        <plus/>
        <ci> species_52 </ci>
        <ci> species_53 </ci>
        <ci> species_54 </ci>
        <ci> species_55 </ci>
      </apply>
    </math>
  </assignmentRule>
  <assignmentRule variable="parameter_30">
    <math xmlns="http://www.w3.org/1998/Math/MathML">
      <apply>
        <plus/>
        <ci> species_56 </ci>
        <ci> species_57 </ci>
        <ci> species_58 </ci>
        <ci> species_59 </ci>
        <ci> species_60 </ci>
        <ci> species_61 </ci>
      </apply>
    </math>
  </assignmentRule>
  <assignmentRule variable="parameter_31">
    <math xmlns="http://www.w3.org/1998/Math/MathML">
      <apply>
        <plus/>
        <ci> species_62 </ci>
        <ci> species_63 </ci>
        <ci> species_64 </ci>
        <ci> species_65 </ci>
      </apply>
    </math>
  </assignmentRule>
  <assignmentRule variable="parameter_32">
    <math xmlns="http://www.w3.org/1998/Math/MathML">
      <apply>
        <plus/>
        <ci> species_51 </ci>
        <ci> parameter_29 </ci>
        <ci> parameter_30 </ci>
        <ci> parameter_31 </ci>
        <ci> species_66 </ci>
      </apply>
    </math>
  </assignmentRule>
  <assignmentRule variable="parameter_33">
    <math xmlns="http://www.w3.org/1998/Math/MathML">
      <apply>
        <plus/>
        <ci> parameter_32 </ci>
        <ci> species_50 </ci>
      </apply>
    </math>
  </assignmentRule>
  <assignmentRule variable="parameter_34">
    <math xmlns="http://www.w3.org/1998/Math/MathML">
      <apply>
        <divide/>
        <ci> parameter_32 </ci>
        <ci> parameter_33 </ci>
      </apply>
    </math>
  </assignmentRule>
  <assignmentRule variable="parameter_35">
    <math xmlns="http://www.w3.org/1998/Math/MathML">
      <apply>
        <plus/>
        <ci> species_0 </ci>
        <ci> species_2 </ci>
        <ci> species_3 </ci>
        <ci> species_4 </ci>
        <ci> species_5 </ci>
        <ci> species_6 </ci>
        <ci> species_7 </ci>
        <ci> species_8 </ci>
        <ci> species_9 </ci>
        <ci> species_10 </ci>
        <ci> species_11 </ci>
        <ci> species_12 </ci>
        <ci> species_13 </ci>
        <ci> species_14 </ci>
        <ci> species_15 </ci>
        <ci> species_16 </ci>
      </apply>
    </math>
  </assignmentRule>
  <assignmentRule variable="parameter_36">
    <math xmlns="http://www.w3.org/1998/Math/MathML">
      <apply>
        <plus/>
        <ci> parameter_35 </ci>
        <ci> parameter_26 </ci>
        <ci> parameter_32 </ci>
      </apply>
    </math>
  </assignmentRule>
  <assignmentRule variable="parameter_37">
    <math xmlns="http://www.w3.org/1998/Math/MathML">
      <apply>
        <plus/>
        <ci> species_17 </ci>
        <ci> species_18 </ci>
        <ci> species_19 </ci>
        <ci> species_20 </ci>
        <ci> species_21 </ci>
        <ci> species_22 </ci>
        <ci> species_23 </ci>
        <ci> species_24 </ci>
        <ci> species_25 </ci>
        <ci> species_26 </ci>
        <ci> species_27 </ci>
        <ci> species_28 </ci>
        <ci> species_29 </ci>
        <ci> species_30 </ci>
        <ci> species_31 </ci>
        <ci> species_32 </ci>
      </apply>
    </math>
  </assignmentRule>
  <assignmentRule variable="parameter_38">
    <math xmlns="http://www.w3.org/1998/Math/MathML">
      <apply>
        <divide/>
        <ci> parameter_36 </ci>
        <apply>
          <plus/>
          <ci> parameter_36 </ci>
          <ci> parameter_37 </ci>
        </apply>
      </apply>
    </math>
  </assignmentRule>
  <assignmentRule variable="parameter_40">
    <math xmlns="http://www.w3.org/1998/Math/MathML">
      <apply>
        <plus/>
        <ci> species_6 </ci>
        <ci> species_7 </ci>
        <ci> species_8 </ci>
        <ci> species_9 </ci>
        <ci> species_10 </ci>
        <ci> species_11 </ci>
      </apply>
    </math>
  </assignmentRule>
  <assignmentRule variable="parameter_39">
    <math xmlns="http://www.w3.org/1998/Math/MathML">
      <apply>
        <plus/>
        <ci> parameter_25 </ci>
        <ci> parameter_31 </ci>
        <ci> parameter_21 </ci>
      </apply>
    </math>
  </assignmentRule>
  <assignmentRule variable="parameter_41">
    <math xmlns="http://www.w3.org/1998/Math/MathML">
      <apply>
        <plus/>
        <ci> species_22 </ci>
        <ci> species_23 </ci>
        <ci> species_24 </ci>
        <ci> species_25 </ci>
        <ci> species_26 </ci>
        <ci> species_27 </ci>
      </apply>
    </math>
  </assignmentRule>
  <assignmentRule variable="parameter_42">
    <math xmlns="http://www.w3.org/1998/Math/MathML">
      <apply>
        <plus/>
        <ci> parameter_40 </ci>
        <ci> parameter_41 </ci>
      </apply>
    </math>
  </assignmentRule>
  <assignmentRule variable="parameter_43">
    <math xmlns="http://www.w3.org/1998/Math/MathML">
      <apply>
        <plus/>
        <ci> parameter_42 </ci>
        <ci> parameter_24 </ci>
        <ci> parameter_30 </ci>
      </apply>
    </math>
  </assignmentRule>
  <assignmentRule variable="parameter_44">
    <math xmlns="http://www.w3.org/1998/Math/MathML">
      <apply>
        <plus/>
        <ci> species_2 </ci>
        <ci> species_3 </ci>
        <ci> species_4 </ci>
        <ci> species_5 </ci>
        <ci> species_18 </ci>
        <ci> species_19 </ci>
        <ci> species_20 </ci>
        <ci> species_21 </ci>
      </apply>
    </math>
  </assignmentRule>
  <assignmentRule variable="parameter_45">
    <math xmlns="http://www.w3.org/1998/Math/MathML">
      <apply>
        <plus/>
        <ci> parameter_44 </ci>
        <ci> parameter_23 </ci>
        <ci> parameter_29 </ci>
      </apply>
    </math>
  </assignmentRule>
  <assignmentRule variable="parameter_46">
    <math xmlns="http://www.w3.org/1998/Math/MathML">
      <apply>
        <plus/>
        <ci> species_0 </ci>
        <ci> species_17 </ci>
        <ci> species_34 </ci>
        <ci> species_51 </ci>
      </apply>
    </math>
  </assignmentRule>
  <assignmentRule variable="parameter_47">
    <math xmlns="http://www.w3.org/1998/Math/MathML">
      <apply>
        <plus/>
        <ci> parameter_46 </ci>
        <ci> parameter_45 </ci>
        <ci> parameter_43 </ci>
        <ci> parameter_39 </ci>
        <ci> parameter_22 </ci>
      </apply>
    </math>
  </assignmentRule>
  <assignmentRule variable="parameter_48">
    <math xmlns="http://www.w3.org/1998/Math/MathML">
      <apply>
        <divide/>
        <apply>
          <plus/>
          <apply>
            <times/>
            <cn> 4 </cn>
            <ci> parameter_22 </ci>
          </apply>
          <apply>
            <times/>
            <cn> 3 </cn>
            <ci> parameter_39 </ci>
          </apply>
          <apply>
            <times/>
            <cn> 2 </cn>
            <ci> parameter_43 </ci>
          </apply>
          <ci> parameter_45 </ci>
        </apply>
        <ci> parameter_47 </ci>
      </apply>
    </math>
  </assignmentRule>
  <assignmentRule variable="parameter_54">
    <math xmlns="http://www.w3.org/1998/Math/MathML">
      <apply>
        <divide/>
        <ci> species_16 </ci>
        <apply>
          <plus/>
          <ci> species_16 </ci>
          <ci> species_32 </ci>
        </apply>
      </apply>
    </math>
  </assignmentRule>
  <assignmentRule variable="parameter_55">
    <math xmlns="http://www.w3.org/1998/Math/MathML">
      <apply>
        <divide/>
        <ci> parameter_19 </ci>
        <ci> parameter_21 </ci>
      </apply>
    </math>
  </assignmentRule>
  <assignmentRule variable="parameter_56">
    <math xmlns="http://www.w3.org/1998/Math/MathML">
      <apply>
        <divide/>
        <ci> parameter_40 </ci>
        <ci> parameter_42 </ci>
      </apply>
    </math>
  </assignmentRule>
  <assignmentRule variable="parameter_57">
    <math xmlns="http://www.w3.org/1998/Math/MathML">
      <apply>
        <divide/>
        <apply>
          <plus/>
          <ci> species_2 </ci>
          <ci> species_3 </ci>
          <ci> species_4 </ci>
          <ci> species_5 </ci>
        </apply>
        <apply>
          <plus/>
          <ci> species_2 </ci>
          <ci> species_3 </ci>
          <ci> species_4 </ci>
          <ci> species_5 </ci>
          <ci> species_18 </ci>
          <ci> species_19 </ci>
          <ci> species_20 </ci>
          <ci> species_21 </ci>
        </apply>
      </apply>
    </math>
  </assignmentRule>
  <assignmentRule variable="parameter_58">
    <math xmlns="http://www.w3.org/1998/Math/MathML">
      <apply>
        <divide/>
        <ci> species_0 </ci>
        <apply>
          <plus/>
          <ci> species_0 </ci>
          <ci> species_17 </ci>
        </apply>
      </apply>
    </math>
  </assignmentRule>
  <assignmentRule variable="parameter_59">
    <math xmlns="http://www.w3.org/1998/Math/MathML">
      <apply>
        <divide/>
        <ci> parameter_48 </ci>
        <cn> 4 </cn>
      </apply>
    </math>
  </assignmentRule>
  <assignmentRule variable="parameter_60">
    <math xmlns="http://www.w3.org/1998/Math/MathML">
      <apply>
        <divide/>
        <ci> parameter_59 </ci>
        <apply>
          <minus/>
          <cn> 1 </cn>
          <ci> parameter_59 </ci>
        </apply>
      </apply>
    </math>
  </assignmentRule>
</listOfRules><listOfReactions>
  <reaction metaid="COPASI69" id="reaction_0" name="Ca binding to camR site A" reversible="false">
    <annotation>
      <rdf:RDF xmlns:dcterms="http://purl.org/dc/terms/" xmlns:rdf="http://www.w3.org/1999/02/22-rdf-syntax-ns#" xmlns:dc="http://purl.org/dc/elements/1.1/" xmlns:bqbiol="http://biomodels.net/biology-qualifiers/" xmlns:bqmodel="http://biomodels.net/model-qualifiers/" xmlns:vCard="http://www.w3.org/2001/vcard-rdf/3.0#">
        <rdf:Description rdf:about="#COPASI69">
          <bqbiol:isVersionOf>
            <rdf:Bag>
              <rdf:li rdf:resource="http://identifiers.org/go/GO:0005509"/>
            </rdf:Bag>
          </bqbiol:isVersionOf>
        </rdf:Description>
      </rdf:RDF>
      <COPASI xmlns="http://www.copasi.org/static/sbml">
        <rdf:RDF xmlns:rdf="http://www.w3.org/1999/02/22-rdf-syntax-ns#" xmlns:CopasiMT="http://www.copasi.org/RDF/MiriamTerms#">
          <rdf:Description rdf:about="#COPASI69">
            <CopasiMT:isVersionOf>
              <rdf:Bag>
                <rdf:li rdf:resource="http://identifiers.org/go/GO:0005509"/>
              </rdf:Bag>
            </CopasiMT:isVersionOf>
          </rdf:Description>
        </rdf:RDF>
      </COPASI>
    </annotation>
    <listOfReactants>
      <speciesReference species="species_0" stoichiometry="1"/>
      <speciesReference species="species_1" stoichiometry="1"/>
    </listOfReactants>
    <listOfProducts>
      <speciesReference species="species_2" stoichiometry="1"/>
    </listOfProducts>
    <kineticLaw>
      <math xmlns="http://www.w3.org/1998/Math/MathML">
        <apply>
          <times/>
          <ci> compartment_0 </ci>
          <ci> parameter_0 </ci>
          <ci> species_0 </ci>
          <ci> species_1 </ci>
        </apply>
      </math>
    </kineticLaw>
  </reaction>
  <reaction metaid="COPASI70" id="reaction_1" name="Ca binding to camR site B" reversible="false">
    <annotation>
      <rdf:RDF xmlns:dcterms="http://purl.org/dc/terms/" xmlns:rdf="http://www.w3.org/1999/02/22-rdf-syntax-ns#" xmlns:dc="http://purl.org/dc/elements/1.1/" xmlns:bqbiol="http://biomodels.net/biology-qualifiers/" xmlns:bqmodel="http://biomodels.net/model-qualifiers/" xmlns:vCard="http://www.w3.org/2001/vcard-rdf/3.0#">
        <rdf:Description rdf:about="#COPASI70">
          <bqbiol:isVersionOf>
            <rdf:Bag>
              <rdf:li rdf:resource="http://identifiers.org/go/GO:0005509"/>
            </rdf:Bag>
          </bqbiol:isVersionOf>
        </rdf:Description>
      </rdf:RDF>
      <COPASI xmlns="http://www.copasi.org/static/sbml">
        <rdf:RDF xmlns:rdf="http://www.w3.org/1999/02/22-rdf-syntax-ns#" xmlns:CopasiMT="http://www.copasi.org/RDF/MiriamTerms#">
          <rdf:Description rdf:about="#COPASI70">
            <CopasiMT:isVersionOf>
              <rdf:Bag>
                <rdf:li rdf:resource="http://identifiers.org/go/GO:0005509"/>
              </rdf:Bag>
            </CopasiMT:isVersionOf>
          </rdf:Description>
        </rdf:RDF>
      </COPASI>
    </annotation>
    <listOfReactants>
      <speciesReference species="species_0" stoichiometry="1"/>
      <speciesReference species="species_1" stoichiometry="1"/>
    </listOfReactants>
    <listOfProducts>
      <speciesReference species="species_3" stoichiometry="1"/>
    </listOfProducts>
    <kineticLaw>
      <math xmlns="http://www.w3.org/1998/Math/MathML">
        <apply>
          <times/>
          <ci> compartment_0 </ci>
          <ci> parameter_0 </ci>
          <ci> species_0 </ci>
          <ci> species_1 </ci>
        </apply>
      </math>
    </kineticLaw>
  </reaction>
  <reaction metaid="COPASI71" id="reaction_2" name="Ca binding to camR site C" reversible="false">
    <annotation>
      <rdf:RDF xmlns:dcterms="http://purl.org/dc/terms/" xmlns:rdf="http://www.w3.org/1999/02/22-rdf-syntax-ns#" xmlns:dc="http://purl.org/dc/elements/1.1/" xmlns:bqbiol="http://biomodels.net/biology-qualifiers/" xmlns:bqmodel="http://biomodels.net/model-qualifiers/" xmlns:vCard="http://www.w3.org/2001/vcard-rdf/3.0#">
        <rdf:Description rdf:about="#COPASI71">
          <bqbiol:isVersionOf>
            <rdf:Bag>
              <rdf:li rdf:resource="http://identifiers.org/go/GO:0005509"/>
            </rdf:Bag>
          </bqbiol:isVersionOf>
        </rdf:Description>
      </rdf:RDF>
      <COPASI xmlns="http://www.copasi.org/static/sbml">
        <rdf:RDF xmlns:rdf="http://www.w3.org/1999/02/22-rdf-syntax-ns#" xmlns:CopasiMT="http://www.copasi.org/RDF/MiriamTerms#">
          <rdf:Description rdf:about="#COPASI71">
            <CopasiMT:isVersionOf>
              <rdf:Bag>
                <rdf:li rdf:resource="http://identifiers.org/go/GO:0005509"/>
              </rdf:Bag>
            </CopasiMT:isVersionOf>
          </rdf:Description>
        </rdf:RDF>
      </COPASI>
    </annotation>
    <listOfReactants>
      <speciesReference species="species_0" stoichiometry="1"/>
      <speciesReference species="species_1" stoichiometry="1"/>
    </listOfReactants>
    <listOfProducts>
      <speciesReference species="species_4" stoichiometry="1"/>
    </listOfProducts>
    <kineticLaw>
      <math xmlns="http://www.w3.org/1998/Math/MathML">
        <apply>
          <times/>
          <ci> compartment_0 </ci>
          <ci> parameter_0 </ci>
          <ci> species_0 </ci>
          <ci> species_1 </ci>
        </apply>
      </math>
    </kineticLaw>
  </reaction>
  <reaction metaid="COPASI72" id="reaction_3" name="Ca binding to camR site D" reversible="false">
    <annotation>
      <rdf:RDF xmlns:dcterms="http://purl.org/dc/terms/" xmlns:rdf="http://www.w3.org/1999/02/22-rdf-syntax-ns#" xmlns:dc="http://purl.org/dc/elements/1.1/" xmlns:bqbiol="http://biomodels.net/biology-qualifiers/" xmlns:bqmodel="http://biomodels.net/model-qualifiers/" xmlns:vCard="http://www.w3.org/2001/vcard-rdf/3.0#">
        <rdf:Description rdf:about="#COPASI72">
          <bqbiol:isVersionOf>
            <rdf:Bag>
              <rdf:li rdf:resource="http://identifiers.org/go/GO:0005509"/>
            </rdf:Bag>
          </bqbiol:isVersionOf>
        </rdf:Description>
      </rdf:RDF>
      <COPASI xmlns="http://www.copasi.org/static/sbml">
        <rdf:RDF xmlns:rdf="http://www.w3.org/1999/02/22-rdf-syntax-ns#" xmlns:CopasiMT="http://www.copasi.org/RDF/MiriamTerms#">
          <rdf:Description rdf:about="#COPASI72">
            <CopasiMT:isVersionOf>
              <rdf:Bag>
                <rdf:li rdf:resource="http://identifiers.org/go/GO:0005509"/>
              </rdf:Bag>
            </CopasiMT:isVersionOf>
          </rdf:Description>
        </rdf:RDF>
      </COPASI>
    </annotation>
    <listOfReactants>
      <speciesReference species="species_0" stoichiometry="1"/>
      <speciesReference species="species_1" stoichiometry="1"/>
    </listOfReactants>
    <listOfProducts>
      <speciesReference species="species_5" stoichiometry="1"/>
    </listOfProducts>
    <kineticLaw>
      <math xmlns="http://www.w3.org/1998/Math/MathML">
        <apply>
          <times/>
          <ci> compartment_0 </ci>
          <ci> parameter_0 </ci>
          <ci> species_0 </ci>
          <ci> species_1 </ci>
        </apply>
      </math>
    </kineticLaw>
  </reaction>
  <reaction id="reaction_4" name="Ca dissociating from camR_ca1_A site A" reversible="false">
    <listOfReactants>
      <speciesReference species="species_2" stoichiometry="1"/>
    </listOfReactants>
    <listOfProducts>
      <speciesReference species="species_0" stoichiometry="1"/>
      <speciesReference species="species_1" stoichiometry="1"/>
    </listOfProducts>
    <kineticLaw>
      <math xmlns="http://www.w3.org/1998/Math/MathML">
        <apply>
          <times/>
          <ci> compartment_0 </ci>
          <ci> parameter_1 </ci>
          <ci> species_2 </ci>
        </apply>
      </math>
    </kineticLaw>
  </reaction>
  <reaction id="reaction_5" name="Ca dissociating from camR_ca1_B site B" reversible="false">
    <listOfReactants>
      <speciesReference species="species_3" stoichiometry="1"/>
    </listOfReactants>
    <listOfProducts>
      <speciesReference species="species_0" stoichiometry="1"/>
      <speciesReference species="species_1" stoichiometry="1"/>
    </listOfProducts>
    <kineticLaw>
      <math xmlns="http://www.w3.org/1998/Math/MathML">
        <apply>
          <times/>
          <ci> compartment_0 </ci>
          <ci> parameter_2 </ci>
          <ci> species_3 </ci>
        </apply>
      </math>
    </kineticLaw>
  </reaction>
  <reaction id="reaction_6" name="Ca dissociating from camR_ca1_C site C" reversible="false">
    <listOfReactants>
      <speciesReference species="species_4" stoichiometry="1"/>
    </listOfReactants>
    <listOfProducts>
      <speciesReference species="species_0" stoichiometry="1"/>
      <speciesReference species="species_1" stoichiometry="1"/>
    </listOfProducts>
    <kineticLaw>
      <math xmlns="http://www.w3.org/1998/Math/MathML">
        <apply>
          <times/>
          <ci> compartment_0 </ci>
          <ci> parameter_3 </ci>
          <ci> species_4 </ci>
        </apply>
      </math>
    </kineticLaw>
  </reaction>
  <reaction id="reaction_7" name="Ca dissociating from camR_ca1_D site D" reversible="false">
    <listOfReactants>
      <speciesReference species="species_5" stoichiometry="1"/>
    </listOfReactants>
    <listOfProducts>
      <speciesReference species="species_0" stoichiometry="1"/>
      <speciesReference species="species_1" stoichiometry="1"/>
    </listOfProducts>
    <kineticLaw>
      <math xmlns="http://www.w3.org/1998/Math/MathML">
        <apply>
          <times/>
          <ci> compartment_0 </ci>
          <ci> parameter_4 </ci>
          <ci> species_5 </ci>
        </apply>
      </math>
    </kineticLaw>
  </reaction>
  <reaction id="reaction_8" name="Ca binding to camR_ca1_A site B" reversible="false">
    <listOfReactants>
      <speciesReference species="species_2" stoichiometry="1"/>
      <speciesReference species="species_1" stoichiometry="1"/>
    </listOfReactants>
    <listOfProducts>
      <speciesReference species="species_6" stoichiometry="1"/>
    </listOfProducts>
    <kineticLaw>
      <math xmlns="http://www.w3.org/1998/Math/MathML">
        <apply>
          <times/>
          <ci> compartment_0 </ci>
          <ci> parameter_0 </ci>
          <ci> species_2 </ci>
          <ci> species_1 </ci>
        </apply>
      </math>
    </kineticLaw>
  </reaction>
  <reaction id="reaction_9" name="Ca binding to camR_ca1_A site C" reversible="false">
    <listOfReactants>
      <speciesReference species="species_2" stoichiometry="1"/>
      <speciesReference species="species_1" stoichiometry="1"/>
    </listOfReactants>
    <listOfProducts>
      <speciesReference species="species_7" stoichiometry="1"/>
    </listOfProducts>
    <kineticLaw>
      <math xmlns="http://www.w3.org/1998/Math/MathML">
        <apply>
          <times/>
          <ci> compartment_0 </ci>
          <ci> parameter_0 </ci>
          <ci> species_2 </ci>
          <ci> species_1 </ci>
        </apply>
      </math>
    </kineticLaw>
  </reaction>
  <reaction id="reaction_10" name="Ca binding to camR_ca1_A site D" reversible="false">
    <listOfReactants>
      <speciesReference species="species_2" stoichiometry="1"/>
      <speciesReference species="species_1" stoichiometry="1"/>
    </listOfReactants>
    <listOfProducts>
      <speciesReference species="species_8" stoichiometry="1"/>
    </listOfProducts>
    <kineticLaw>
      <math xmlns="http://www.w3.org/1998/Math/MathML">
        <apply>
          <times/>
          <ci> compartment_0 </ci>
          <ci> parameter_0 </ci>
          <ci> species_2 </ci>
          <ci> species_1 </ci>
        </apply>
      </math>
    </kineticLaw>
  </reaction>
  <reaction id="reaction_11" name="Ca binding to camR_ca1_B site A" reversible="false">
    <listOfReactants>
      <speciesReference species="species_3" stoichiometry="1"/>
      <speciesReference species="species_1" stoichiometry="1"/>
    </listOfReactants>
    <listOfProducts>
      <speciesReference species="species_6" stoichiometry="1"/>
    </listOfProducts>
    <kineticLaw>
      <math xmlns="http://www.w3.org/1998/Math/MathML">
        <apply>
          <times/>
          <ci> compartment_0 </ci>
          <ci> parameter_0 </ci>
          <ci> species_3 </ci>
          <ci> species_1 </ci>
        </apply>
      </math>
    </kineticLaw>
  </reaction>
  <reaction id="reaction_12" name="Ca binding to camR_ca1_B site C" reversible="false">
    <listOfReactants>
      <speciesReference species="species_3" stoichiometry="1"/>
      <speciesReference species="species_1" stoichiometry="1"/>
    </listOfReactants>
    <listOfProducts>
      <speciesReference species="species_9" stoichiometry="1"/>
    </listOfProducts>
    <kineticLaw>
      <math xmlns="http://www.w3.org/1998/Math/MathML">
        <apply>
          <times/>
          <ci> compartment_0 </ci>
          <ci> parameter_0 </ci>
          <ci> species_3 </ci>
          <ci> species_1 </ci>
        </apply>
      </math>
    </kineticLaw>
  </reaction>
  <reaction id="reaction_13" name="Ca binding to camR_ca1_B site D" reversible="false">
    <listOfReactants>
      <speciesReference species="species_3" stoichiometry="1"/>
      <speciesReference species="species_1" stoichiometry="1"/>
    </listOfReactants>
    <listOfProducts>
      <speciesReference species="species_10" stoichiometry="1"/>
    </listOfProducts>
    <kineticLaw>
      <math xmlns="http://www.w3.org/1998/Math/MathML">
        <apply>
          <times/>
          <ci> compartment_0 </ci>
          <ci> parameter_0 </ci>
          <ci> species_3 </ci>
          <ci> species_1 </ci>
        </apply>
      </math>
    </kineticLaw>
  </reaction>
  <reaction id="reaction_14" name="Ca binding to camR_ca1_C site A" reversible="false">
    <listOfReactants>
      <speciesReference species="species_4" stoichiometry="1"/>
      <speciesReference species="species_1" stoichiometry="1"/>
    </listOfReactants>
    <listOfProducts>
      <speciesReference species="species_7" stoichiometry="1"/>
    </listOfProducts>
    <kineticLaw>
      <math xmlns="http://www.w3.org/1998/Math/MathML">
        <apply>
          <times/>
          <ci> compartment_0 </ci>
          <ci> parameter_0 </ci>
          <ci> species_4 </ci>
          <ci> species_1 </ci>
        </apply>
      </math>
    </kineticLaw>
  </reaction>
  <reaction id="reaction_15" name="Ca binding to camR_ca1_C site B" reversible="false">
    <listOfReactants>
      <speciesReference species="species_4" stoichiometry="1"/>
      <speciesReference species="species_1" stoichiometry="1"/>
    </listOfReactants>
    <listOfProducts>
      <speciesReference species="species_9" stoichiometry="1"/>
    </listOfProducts>
    <kineticLaw>
      <math xmlns="http://www.w3.org/1998/Math/MathML">
        <apply>
          <times/>
          <ci> compartment_0 </ci>
          <ci> parameter_0 </ci>
          <ci> species_4 </ci>
          <ci> species_1 </ci>
        </apply>
      </math>
    </kineticLaw>
  </reaction>
  <reaction id="reaction_16" name="Ca binding to camR_ca1_C site D" reversible="false">
    <listOfReactants>
      <speciesReference species="species_4" stoichiometry="1"/>
      <speciesReference species="species_1" stoichiometry="1"/>
    </listOfReactants>
    <listOfProducts>
      <speciesReference species="species_11" stoichiometry="1"/>
    </listOfProducts>
    <kineticLaw>
      <math xmlns="http://www.w3.org/1998/Math/MathML">
        <apply>
          <times/>
          <ci> compartment_0 </ci>
          <ci> parameter_0 </ci>
          <ci> species_4 </ci>
          <ci> species_1 </ci>
        </apply>
      </math>
    </kineticLaw>
  </reaction>
  <reaction id="reaction_17" name="Ca binding to camR_ca1_D site A" reversible="false">
    <listOfReactants>
      <speciesReference species="species_5" stoichiometry="1"/>
      <speciesReference species="species_1" stoichiometry="1"/>
    </listOfReactants>
    <listOfProducts>
      <speciesReference species="species_8" stoichiometry="1"/>
    </listOfProducts>
    <kineticLaw>
      <math xmlns="http://www.w3.org/1998/Math/MathML">
        <apply>
          <times/>
          <ci> compartment_0 </ci>
          <ci> parameter_0 </ci>
          <ci> species_5 </ci>
          <ci> species_1 </ci>
        </apply>
      </math>
    </kineticLaw>
  </reaction>
  <reaction id="reaction_18" name="Ca binding to camR_ca1_D site B" reversible="false">
    <listOfReactants>
      <speciesReference species="species_5" stoichiometry="1"/>
      <speciesReference species="species_1" stoichiometry="1"/>
    </listOfReactants>
    <listOfProducts>
      <speciesReference species="species_10" stoichiometry="1"/>
    </listOfProducts>
    <kineticLaw>
      <math xmlns="http://www.w3.org/1998/Math/MathML">
        <apply>
          <times/>
          <ci> compartment_0 </ci>
          <ci> parameter_0 </ci>
          <ci> species_5 </ci>
          <ci> species_1 </ci>
        </apply>
      </math>
    </kineticLaw>
  </reaction>
  <reaction id="reaction_19" name="Ca binding to camR_ca1_D site C" reversible="false">
    <listOfReactants>
      <speciesReference species="species_5" stoichiometry="1"/>
      <speciesReference species="species_1" stoichiometry="1"/>
    </listOfReactants>
    <listOfProducts>
      <speciesReference species="species_11" stoichiometry="1"/>
    </listOfProducts>
    <kineticLaw>
      <math xmlns="http://www.w3.org/1998/Math/MathML">
        <apply>
          <times/>
          <ci> compartment_0 </ci>
          <ci> parameter_0 </ci>
          <ci> species_5 </ci>
          <ci> species_1 </ci>
        </apply>
      </math>
    </kineticLaw>
  </reaction>
  <reaction id="reaction_20" name="Ca dissociating from camR_ca2_AB site B" reversible="false">
    <listOfReactants>
      <speciesReference species="species_6" stoichiometry="1"/>
    </listOfReactants>
    <listOfProducts>
      <speciesReference species="species_2" stoichiometry="1"/>
      <speciesReference species="species_1" stoichiometry="1"/>
    </listOfProducts>
    <kineticLaw>
      <math xmlns="http://www.w3.org/1998/Math/MathML">
        <apply>
          <times/>
          <ci> compartment_0 </ci>
          <ci> parameter_2 </ci>
          <ci> species_6 </ci>
        </apply>
      </math>
    </kineticLaw>
  </reaction>
  <reaction id="reaction_21" name="Ca dissociating from camR_ca2_AC site C" reversible="false">
    <listOfReactants>
      <speciesReference species="species_7" stoichiometry="1"/>
    </listOfReactants>
    <listOfProducts>
      <speciesReference species="species_2" stoichiometry="1"/>
      <speciesReference species="species_1" stoichiometry="1"/>
    </listOfProducts>
    <kineticLaw>
      <math xmlns="http://www.w3.org/1998/Math/MathML">
        <apply>
          <times/>
          <ci> compartment_0 </ci>
          <ci> parameter_3 </ci>
          <ci> species_7 </ci>
        </apply>
      </math>
    </kineticLaw>
  </reaction>
  <reaction id="reaction_22" name="Ca dissociating from camR_ca2_AD site D" reversible="false">
    <listOfReactants>
      <speciesReference species="species_8" stoichiometry="1"/>
    </listOfReactants>
    <listOfProducts>
      <speciesReference species="species_2" stoichiometry="1"/>
      <speciesReference species="species_1" stoichiometry="1"/>
    </listOfProducts>
    <kineticLaw>
      <math xmlns="http://www.w3.org/1998/Math/MathML">
        <apply>
          <times/>
          <ci> compartment_0 </ci>
          <ci> parameter_4 </ci>
          <ci> species_8 </ci>
        </apply>
      </math>
    </kineticLaw>
  </reaction>
  <reaction id="reaction_23" name="Ca dissociating from camR_ca2_AB site A" reversible="false">
    <listOfReactants>
      <speciesReference species="species_6" stoichiometry="1"/>
    </listOfReactants>
    <listOfProducts>
      <speciesReference species="species_3" stoichiometry="1"/>
      <speciesReference species="species_1" stoichiometry="1"/>
    </listOfProducts>
    <kineticLaw>
      <math xmlns="http://www.w3.org/1998/Math/MathML">
        <apply>
          <times/>
          <ci> compartment_0 </ci>
          <ci> parameter_1 </ci>
          <ci> species_6 </ci>
        </apply>
      </math>
    </kineticLaw>
  </reaction>
  <reaction id="reaction_24" name="Ca dissociating from camR_ca2_BC site C" reversible="false">
    <listOfReactants>
      <speciesReference species="species_9" stoichiometry="1"/>
    </listOfReactants>
    <listOfProducts>
      <speciesReference species="species_3" stoichiometry="1"/>
      <speciesReference species="species_1" stoichiometry="1"/>
    </listOfProducts>
    <kineticLaw>
      <math xmlns="http://www.w3.org/1998/Math/MathML">
        <apply>
          <times/>
          <ci> compartment_0 </ci>
          <ci> parameter_3 </ci>
          <ci> species_9 </ci>
        </apply>
      </math>
    </kineticLaw>
  </reaction>
  <reaction id="reaction_25" name="Ca dissociating from camR_ca2_BD site D" reversible="false">
    <listOfReactants>
      <speciesReference species="species_10" stoichiometry="1"/>
    </listOfReactants>
    <listOfProducts>
      <speciesReference species="species_3" stoichiometry="1"/>
      <speciesReference species="species_1" stoichiometry="1"/>
    </listOfProducts>
    <kineticLaw>
      <math xmlns="http://www.w3.org/1998/Math/MathML">
        <apply>
          <times/>
          <ci> compartment_0 </ci>
          <ci> parameter_4 </ci>
          <ci> species_10 </ci>
        </apply>
      </math>
    </kineticLaw>
  </reaction>
  <reaction id="reaction_26" name="Ca dissociating from camR_ca2_AC site A" reversible="false">
    <listOfReactants>
      <speciesReference species="species_7" stoichiometry="1"/>
    </listOfReactants>
    <listOfProducts>
      <speciesReference species="species_4" stoichiometry="1"/>
      <speciesReference species="species_1" stoichiometry="1"/>
    </listOfProducts>
    <kineticLaw>
      <math xmlns="http://www.w3.org/1998/Math/MathML">
        <apply>
          <times/>
          <ci> compartment_0 </ci>
          <ci> parameter_1 </ci>
          <ci> species_7 </ci>
        </apply>
      </math>
    </kineticLaw>
  </reaction>
  <reaction id="reaction_27" name="Ca dissociating from camR_ca2_BC site B" reversible="false">
    <listOfReactants>
      <speciesReference species="species_9" stoichiometry="1"/>
    </listOfReactants>
    <listOfProducts>
      <speciesReference species="species_4" stoichiometry="1"/>
      <speciesReference species="species_1" stoichiometry="1"/>
    </listOfProducts>
    <kineticLaw>
      <math xmlns="http://www.w3.org/1998/Math/MathML">
        <apply>
          <times/>
          <ci> compartment_0 </ci>
          <ci> parameter_2 </ci>
          <ci> species_9 </ci>
        </apply>
      </math>
    </kineticLaw>
  </reaction>
  <reaction id="reaction_28" name="Ca dissociating from camR_ca2_CD site D" reversible="false">
    <listOfReactants>
      <speciesReference species="species_11" stoichiometry="1"/>
    </listOfReactants>
    <listOfProducts>
      <speciesReference species="species_4" stoichiometry="1"/>
      <speciesReference species="species_1" stoichiometry="1"/>
    </listOfProducts>
    <kineticLaw>
      <math xmlns="http://www.w3.org/1998/Math/MathML">
        <apply>
          <times/>
          <ci> compartment_0 </ci>
          <ci> parameter_4 </ci>
          <ci> species_11 </ci>
        </apply>
      </math>
    </kineticLaw>
  </reaction>
  <reaction id="reaction_29" name="Ca dissociating from camR_ca2_AD site A" reversible="false">
    <listOfReactants>
      <speciesReference species="species_8" stoichiometry="1"/>
    </listOfReactants>
    <listOfProducts>
      <speciesReference species="species_5" stoichiometry="1"/>
      <speciesReference species="species_1" stoichiometry="1"/>
    </listOfProducts>
    <kineticLaw>
      <math xmlns="http://www.w3.org/1998/Math/MathML">
        <apply>
          <times/>
          <ci> compartment_0 </ci>
          <ci> parameter_1 </ci>
          <ci> species_8 </ci>
        </apply>
      </math>
    </kineticLaw>
  </reaction>
  <reaction id="reaction_30" name="Ca dissociating from camR_ca2_BD site B" reversible="false">
    <listOfReactants>
      <speciesReference species="species_10" stoichiometry="1"/>
    </listOfReactants>
    <listOfProducts>
      <speciesReference species="species_5" stoichiometry="1"/>
      <speciesReference species="species_1" stoichiometry="1"/>
    </listOfProducts>
    <kineticLaw>
      <math xmlns="http://www.w3.org/1998/Math/MathML">
        <apply>
          <times/>
          <ci> compartment_0 </ci>
          <ci> parameter_2 </ci>
          <ci> species_10 </ci>
        </apply>
      </math>
    </kineticLaw>
  </reaction>
  <reaction id="reaction_31" name="Ca dissociating from camR_ca2_CD site C" reversible="false">
    <listOfReactants>
      <speciesReference species="species_11" stoichiometry="1"/>
    </listOfReactants>
    <listOfProducts>
      <speciesReference species="species_5" stoichiometry="1"/>
      <speciesReference species="species_1" stoichiometry="1"/>
    </listOfProducts>
    <kineticLaw>
      <math xmlns="http://www.w3.org/1998/Math/MathML">
        <apply>
          <times/>
          <ci> compartment_0 </ci>
          <ci> parameter_3 </ci>
          <ci> species_11 </ci>
        </apply>
      </math>
    </kineticLaw>
  </reaction>
  <reaction id="reaction_32" name="Ca binding to camR_ca2_AB site C" reversible="false">
    <listOfReactants>
      <speciesReference species="species_6" stoichiometry="1"/>
      <speciesReference species="species_1" stoichiometry="1"/>
    </listOfReactants>
    <listOfProducts>
      <speciesReference species="species_12" stoichiometry="1"/>
    </listOfProducts>
    <kineticLaw>
      <math xmlns="http://www.w3.org/1998/Math/MathML">
        <apply>
          <times/>
          <ci> compartment_0 </ci>
          <ci> parameter_0 </ci>
          <ci> species_6 </ci>
          <ci> species_1 </ci>
        </apply>
      </math>
    </kineticLaw>
  </reaction>
  <reaction id="reaction_33" name="Ca binding to camR_ca2_AB site D" reversible="false">
    <listOfReactants>
      <speciesReference species="species_6" stoichiometry="1"/>
      <speciesReference species="species_1" stoichiometry="1"/>
    </listOfReactants>
    <listOfProducts>
      <speciesReference species="species_13" stoichiometry="1"/>
    </listOfProducts>
    <kineticLaw>
      <math xmlns="http://www.w3.org/1998/Math/MathML">
        <apply>
          <times/>
          <ci> compartment_0 </ci>
          <ci> parameter_0 </ci>
          <ci> species_6 </ci>
          <ci> species_1 </ci>
        </apply>
      </math>
    </kineticLaw>
  </reaction>
  <reaction id="reaction_34" name="Ca binding to camR_ca2_AC site B" reversible="false">
    <listOfReactants>
      <speciesReference species="species_7" stoichiometry="1"/>
      <speciesReference species="species_1" stoichiometry="1"/>
    </listOfReactants>
    <listOfProducts>
      <speciesReference species="species_12" stoichiometry="1"/>
    </listOfProducts>
    <kineticLaw>
      <math xmlns="http://www.w3.org/1998/Math/MathML">
        <apply>
          <times/>
          <ci> compartment_0 </ci>
          <ci> parameter_0 </ci>
          <ci> species_7 </ci>
          <ci> species_1 </ci>
        </apply>
      </math>
    </kineticLaw>
  </reaction>
  <reaction id="reaction_35" name="Ca binding to camR_ca2_AC site D" reversible="false">
    <listOfReactants>
      <speciesReference species="species_7" stoichiometry="1"/>
      <speciesReference species="species_1" stoichiometry="1"/>
    </listOfReactants>
    <listOfProducts>
      <speciesReference species="species_14" stoichiometry="1"/>
    </listOfProducts>
    <kineticLaw>
      <math xmlns="http://www.w3.org/1998/Math/MathML">
        <apply>
          <times/>
          <ci> compartment_0 </ci>
          <ci> parameter_0 </ci>
          <ci> species_7 </ci>
          <ci> species_1 </ci>
        </apply>
      </math>
    </kineticLaw>
  </reaction>
  <reaction id="reaction_36" name="Ca binding to camR_ca2_AD site B" reversible="false">
    <listOfReactants>
      <speciesReference species="species_8" stoichiometry="1"/>
      <speciesReference species="species_1" stoichiometry="1"/>
    </listOfReactants>
    <listOfProducts>
      <speciesReference species="species_13" stoichiometry="1"/>
    </listOfProducts>
    <kineticLaw>
      <math xmlns="http://www.w3.org/1998/Math/MathML">
        <apply>
          <times/>
          <ci> compartment_0 </ci>
          <ci> parameter_0 </ci>
          <ci> species_8 </ci>
          <ci> species_1 </ci>
        </apply>
      </math>
    </kineticLaw>
  </reaction>
  <reaction id="reaction_37" name="Ca binding to camR_ca2_AD site C" reversible="false">
    <listOfReactants>
      <speciesReference species="species_8" stoichiometry="1"/>
      <speciesReference species="species_1" stoichiometry="1"/>
    </listOfReactants>
    <listOfProducts>
      <speciesReference species="species_14" stoichiometry="1"/>
    </listOfProducts>
    <kineticLaw>
      <math xmlns="http://www.w3.org/1998/Math/MathML">
        <apply>
          <times/>
          <ci> compartment_0 </ci>
          <ci> parameter_0 </ci>
          <ci> species_8 </ci>
          <ci> species_1 </ci>
        </apply>
      </math>
    </kineticLaw>
  </reaction>
  <reaction id="reaction_38" name="Ca binding to camR_ca2_BC site A" reversible="false">
    <listOfReactants>
      <speciesReference species="species_9" stoichiometry="1"/>
      <speciesReference species="species_1" stoichiometry="1"/>
    </listOfReactants>
    <listOfProducts>
      <speciesReference species="species_12" stoichiometry="1"/>
    </listOfProducts>
    <kineticLaw>
      <math xmlns="http://www.w3.org/1998/Math/MathML">
        <apply>
          <times/>
          <ci> compartment_0 </ci>
          <ci> parameter_0 </ci>
          <ci> species_9 </ci>
          <ci> species_1 </ci>
        </apply>
      </math>
    </kineticLaw>
  </reaction>
  <reaction id="reaction_39" name="Ca binding to camR_ca2_BC site D" reversible="false">
    <listOfReactants>
      <speciesReference species="species_9" stoichiometry="1"/>
      <speciesReference species="species_1" stoichiometry="1"/>
    </listOfReactants>
    <listOfProducts>
      <speciesReference species="species_15" stoichiometry="1"/>
    </listOfProducts>
    <kineticLaw>
      <math xmlns="http://www.w3.org/1998/Math/MathML">
        <apply>
          <times/>
          <ci> compartment_0 </ci>
          <ci> parameter_0 </ci>
          <ci> species_9 </ci>
          <ci> species_1 </ci>
        </apply>
      </math>
    </kineticLaw>
  </reaction>
  <reaction id="reaction_40" name="Ca binding to camR_ca2_BD site A" reversible="false">
    <listOfReactants>
      <speciesReference species="species_10" stoichiometry="1"/>
      <speciesReference species="species_1" stoichiometry="1"/>
    </listOfReactants>
    <listOfProducts>
      <speciesReference species="species_13" stoichiometry="1"/>
    </listOfProducts>
    <kineticLaw>
      <math xmlns="http://www.w3.org/1998/Math/MathML">
        <apply>
          <times/>
          <ci> compartment_0 </ci>
          <ci> parameter_0 </ci>
          <ci> species_10 </ci>
          <ci> species_1 </ci>
        </apply>
      </math>
    </kineticLaw>
  </reaction>
  <reaction id="reaction_41" name="Ca binding to camR_ca2_BD site C" reversible="false">
    <listOfReactants>
      <speciesReference species="species_10" stoichiometry="1"/>
      <speciesReference species="species_1" stoichiometry="1"/>
    </listOfReactants>
    <listOfProducts>
      <speciesReference species="species_15" stoichiometry="1"/>
    </listOfProducts>
    <kineticLaw>
      <math xmlns="http://www.w3.org/1998/Math/MathML">
        <apply>
          <times/>
          <ci> compartment_0 </ci>
          <ci> parameter_0 </ci>
          <ci> species_10 </ci>
          <ci> species_1 </ci>
        </apply>
      </math>
    </kineticLaw>
  </reaction>
  <reaction id="reaction_42" name="Ca binding to camR_ca2_CD site A" reversible="false">
    <listOfReactants>
      <speciesReference species="species_11" stoichiometry="1"/>
      <speciesReference species="species_1" stoichiometry="1"/>
    </listOfReactants>
    <listOfProducts>
      <speciesReference species="species_14" stoichiometry="1"/>
    </listOfProducts>
    <kineticLaw>
      <math xmlns="http://www.w3.org/1998/Math/MathML">
        <apply>
          <times/>
          <ci> compartment_0 </ci>
          <ci> parameter_0 </ci>
          <ci> species_11 </ci>
          <ci> species_1 </ci>
        </apply>
      </math>
    </kineticLaw>
  </reaction>
  <reaction id="reaction_43" name="Ca binding to camR_ca2_CD site B" reversible="false">
    <listOfReactants>
      <speciesReference species="species_11" stoichiometry="1"/>
      <speciesReference species="species_1" stoichiometry="1"/>
    </listOfReactants>
    <listOfProducts>
      <speciesReference species="species_15" stoichiometry="1"/>
    </listOfProducts>
    <kineticLaw>
      <math xmlns="http://www.w3.org/1998/Math/MathML">
        <apply>
          <times/>
          <ci> compartment_0 </ci>
          <ci> parameter_0 </ci>
          <ci> species_11 </ci>
          <ci> species_1 </ci>
        </apply>
      </math>
    </kineticLaw>
  </reaction>
  <reaction id="reaction_44" name="Ca dissociating from camR_ca3_ABC site A" reversible="false">
    <listOfReactants>
      <speciesReference species="species_12" stoichiometry="1"/>
    </listOfReactants>
    <listOfProducts>
      <speciesReference species="species_9" stoichiometry="1"/>
      <speciesReference species="species_1" stoichiometry="1"/>
    </listOfProducts>
    <kineticLaw>
      <math xmlns="http://www.w3.org/1998/Math/MathML">
        <apply>
          <times/>
          <ci> compartment_0 </ci>
          <ci> parameter_1 </ci>
          <ci> species_12 </ci>
        </apply>
      </math>
    </kineticLaw>
  </reaction>
  <reaction id="reaction_45" name="Ca dissociating from camR_ca3_ABC site B" reversible="false">
    <listOfReactants>
      <speciesReference species="species_12" stoichiometry="1"/>
    </listOfReactants>
    <listOfProducts>
      <speciesReference species="species_7" stoichiometry="1"/>
      <speciesReference species="species_1" stoichiometry="1"/>
    </listOfProducts>
    <kineticLaw>
      <math xmlns="http://www.w3.org/1998/Math/MathML">
        <apply>
          <times/>
          <ci> compartment_0 </ci>
          <ci> parameter_2 </ci>
          <ci> species_12 </ci>
        </apply>
      </math>
    </kineticLaw>
  </reaction>
  <reaction id="reaction_46" name="Ca dissociating from camR_ca3_ABC site C" reversible="false">
    <listOfReactants>
      <speciesReference species="species_12" stoichiometry="1"/>
    </listOfReactants>
    <listOfProducts>
      <speciesReference species="species_6" stoichiometry="1"/>
      <speciesReference species="species_1" stoichiometry="1"/>
    </listOfProducts>
    <kineticLaw>
      <math xmlns="http://www.w3.org/1998/Math/MathML">
        <apply>
          <times/>
          <ci> compartment_0 </ci>
          <ci> parameter_3 </ci>
          <ci> species_12 </ci>
        </apply>
      </math>
    </kineticLaw>
  </reaction>
  <reaction id="reaction_47" name="Ca dissociating from camR_ca3_ABD site A" reversible="false">
    <listOfReactants>
      <speciesReference species="species_13" stoichiometry="1"/>
    </listOfReactants>
    <listOfProducts>
      <speciesReference species="species_10" stoichiometry="1"/>
      <speciesReference species="species_1" stoichiometry="1"/>
    </listOfProducts>
    <kineticLaw>
      <math xmlns="http://www.w3.org/1998/Math/MathML">
        <apply>
          <times/>
          <ci> compartment_0 </ci>
          <ci> parameter_1 </ci>
          <ci> species_13 </ci>
        </apply>
      </math>
    </kineticLaw>
  </reaction>
  <reaction id="reaction_48" name="Ca dissociating from camR_ca3_ABD site B" reversible="false">
    <listOfReactants>
      <speciesReference species="species_13" stoichiometry="1"/>
    </listOfReactants>
    <listOfProducts>
      <speciesReference species="species_8" stoichiometry="1"/>
      <speciesReference species="species_1" stoichiometry="1"/>
    </listOfProducts>
    <kineticLaw>
      <math xmlns="http://www.w3.org/1998/Math/MathML">
        <apply>
          <times/>
          <ci> compartment_0 </ci>
          <ci> parameter_2 </ci>
          <ci> species_13 </ci>
        </apply>
      </math>
    </kineticLaw>
  </reaction>
  <reaction id="reaction_49" name="Ca dissociating from camR_ca3_ABD site D" reversible="false">
    <listOfReactants>
      <speciesReference species="species_13" stoichiometry="1"/>
    </listOfReactants>
    <listOfProducts>
      <speciesReference species="species_6" stoichiometry="1"/>
      <speciesReference species="species_1" stoichiometry="1"/>
    </listOfProducts>
    <kineticLaw>
      <math xmlns="http://www.w3.org/1998/Math/MathML">
        <apply>
          <times/>
          <ci> compartment_0 </ci>
          <ci> parameter_4 </ci>
          <ci> species_13 </ci>
        </apply>
      </math>
    </kineticLaw>
  </reaction>
  <reaction id="reaction_50" name="Ca dissociating from camR_ca3_ACD site A" reversible="false">
    <listOfReactants>
      <speciesReference species="species_14" stoichiometry="1"/>
    </listOfReactants>
    <listOfProducts>
      <speciesReference species="species_11" stoichiometry="1"/>
      <speciesReference species="species_1" stoichiometry="1"/>
    </listOfProducts>
    <kineticLaw>
      <math xmlns="http://www.w3.org/1998/Math/MathML">
        <apply>
          <times/>
          <ci> compartment_0 </ci>
          <ci> parameter_1 </ci>
          <ci> species_14 </ci>
        </apply>
      </math>
    </kineticLaw>
  </reaction>
  <reaction id="reaction_51" name="Ca dissociating from camR_ca3_ACD site C" reversible="false">
    <listOfReactants>
      <speciesReference species="species_14" stoichiometry="1"/>
    </listOfReactants>
    <listOfProducts>
      <speciesReference species="species_8" stoichiometry="1"/>
      <speciesReference species="species_1" stoichiometry="1"/>
    </listOfProducts>
    <kineticLaw>
      <math xmlns="http://www.w3.org/1998/Math/MathML">
        <apply>
          <times/>
          <ci> compartment_0 </ci>
          <ci> parameter_3 </ci>
          <ci> species_14 </ci>
        </apply>
      </math>
    </kineticLaw>
  </reaction>
  <reaction id="reaction_52" name="Ca dissociating from camR_ca3_ACD site D" reversible="false">
    <listOfReactants>
      <speciesReference species="species_14" stoichiometry="1"/>
    </listOfReactants>
    <listOfProducts>
      <speciesReference species="species_7" stoichiometry="1"/>
      <speciesReference species="species_1" stoichiometry="1"/>
    </listOfProducts>
    <kineticLaw>
      <math xmlns="http://www.w3.org/1998/Math/MathML">
        <apply>
          <times/>
          <ci> compartment_0 </ci>
          <ci> parameter_4 </ci>
          <ci> species_14 </ci>
        </apply>
      </math>
    </kineticLaw>
  </reaction>
  <reaction id="reaction_53" name="Ca dissociating from camR_ca3_BCD site B" reversible="false">
    <listOfReactants>
      <speciesReference species="species_15" stoichiometry="1"/>
    </listOfReactants>
    <listOfProducts>
      <speciesReference species="species_11" stoichiometry="1"/>
      <speciesReference species="species_1" stoichiometry="1"/>
    </listOfProducts>
    <kineticLaw>
      <math xmlns="http://www.w3.org/1998/Math/MathML">
        <apply>
          <times/>
          <ci> compartment_0 </ci>
          <ci> parameter_2 </ci>
          <ci> species_15 </ci>
        </apply>
      </math>
    </kineticLaw>
  </reaction>
  <reaction id="reaction_54" name="Ca dissociating from camR_ca3_BCD site C" reversible="false">
    <listOfReactants>
      <speciesReference species="species_15" stoichiometry="1"/>
    </listOfReactants>
    <listOfProducts>
      <speciesReference species="species_10" stoichiometry="1"/>
      <speciesReference species="species_1" stoichiometry="1"/>
    </listOfProducts>
    <kineticLaw>
      <math xmlns="http://www.w3.org/1998/Math/MathML">
        <apply>
          <times/>
          <ci> compartment_0 </ci>
          <ci> parameter_3 </ci>
          <ci> species_15 </ci>
        </apply>
      </math>
    </kineticLaw>
  </reaction>
  <reaction id="reaction_55" name="Ca dissociating from camR_ca3_BCD site D" reversible="false">
    <listOfReactants>
      <speciesReference species="species_15" stoichiometry="1"/>
    </listOfReactants>
    <listOfProducts>
      <speciesReference species="species_9" stoichiometry="1"/>
      <speciesReference species="species_1" stoichiometry="1"/>
    </listOfProducts>
    <kineticLaw>
      <math xmlns="http://www.w3.org/1998/Math/MathML">
        <apply>
          <times/>
          <ci> compartment_0 </ci>
          <ci> parameter_4 </ci>
          <ci> species_15 </ci>
        </apply>
      </math>
    </kineticLaw>
  </reaction>
  <reaction id="reaction_56" name="Ca binding to camR_ca3_ABC site D" reversible="false">
    <listOfReactants>
      <speciesReference species="species_12" stoichiometry="1"/>
      <speciesReference species="species_1" stoichiometry="1"/>
    </listOfReactants>
    <listOfProducts>
      <speciesReference species="species_16" stoichiometry="1"/>
    </listOfProducts>
    <kineticLaw>
      <math xmlns="http://www.w3.org/1998/Math/MathML">
        <apply>
          <times/>
          <ci> compartment_0 </ci>
          <ci> parameter_0 </ci>
          <ci> species_12 </ci>
          <ci> species_1 </ci>
        </apply>
      </math>
    </kineticLaw>
  </reaction>
  <reaction id="reaction_57" name="Ca binding to camR_ca3_ABD site C" reversible="false">
    <listOfReactants>
      <speciesReference species="species_13" stoichiometry="1"/>
      <speciesReference species="species_1" stoichiometry="1"/>
    </listOfReactants>
    <listOfProducts>
      <speciesReference species="species_16" stoichiometry="1"/>
    </listOfProducts>
    <kineticLaw>
      <math xmlns="http://www.w3.org/1998/Math/MathML">
        <apply>
          <times/>
          <ci> compartment_0 </ci>
          <ci> parameter_0 </ci>
          <ci> species_13 </ci>
          <ci> species_1 </ci>
        </apply>
      </math>
    </kineticLaw>
  </reaction>
  <reaction id="reaction_58" name="Ca binding to camR_ca3_ACD site B" reversible="false">
    <listOfReactants>
      <speciesReference species="species_14" stoichiometry="1"/>
      <speciesReference species="species_1" stoichiometry="1"/>
    </listOfReactants>
    <listOfProducts>
      <speciesReference species="species_16" stoichiometry="1"/>
    </listOfProducts>
    <kineticLaw>
      <math xmlns="http://www.w3.org/1998/Math/MathML">
        <apply>
          <times/>
          <ci> compartment_0 </ci>
          <ci> parameter_0 </ci>
          <ci> species_14 </ci>
          <ci> species_1 </ci>
        </apply>
      </math>
    </kineticLaw>
  </reaction>
  <reaction id="reaction_59" name="Ca binding to camR_ca3_BCD site A" reversible="false">
    <listOfReactants>
      <speciesReference species="species_15" stoichiometry="1"/>
      <speciesReference species="species_1" stoichiometry="1"/>
    </listOfReactants>
    <listOfProducts>
      <speciesReference species="species_16" stoichiometry="1"/>
    </listOfProducts>
    <kineticLaw>
      <math xmlns="http://www.w3.org/1998/Math/MathML">
        <apply>
          <times/>
          <ci> compartment_0 </ci>
          <ci> parameter_0 </ci>
          <ci> species_15 </ci>
          <ci> species_1 </ci>
        </apply>
      </math>
    </kineticLaw>
  </reaction>
  <reaction id="reaction_60" name="Ca dissociating from camR_ca4_ABCD site D" reversible="false">
    <listOfReactants>
      <speciesReference species="species_16" stoichiometry="1"/>
    </listOfReactants>
    <listOfProducts>
      <speciesReference species="species_12" stoichiometry="1"/>
      <speciesReference species="species_1" stoichiometry="1"/>
    </listOfProducts>
    <kineticLaw>
      <math xmlns="http://www.w3.org/1998/Math/MathML">
        <apply>
          <times/>
          <ci> compartment_0 </ci>
          <ci> parameter_4 </ci>
          <ci> species_16 </ci>
        </apply>
      </math>
    </kineticLaw>
  </reaction>
  <reaction id="reaction_61" name="Ca dissociating from camR_ca4_ABCD site C" reversible="false">
    <listOfReactants>
      <speciesReference species="species_16" stoichiometry="1"/>
    </listOfReactants>
    <listOfProducts>
      <speciesReference species="species_13" stoichiometry="1"/>
      <speciesReference species="species_1" stoichiometry="1"/>
    </listOfProducts>
    <kineticLaw>
      <math xmlns="http://www.w3.org/1998/Math/MathML">
        <apply>
          <times/>
          <ci> compartment_0 </ci>
          <ci> parameter_3 </ci>
          <ci> species_16 </ci>
        </apply>
      </math>
    </kineticLaw>
  </reaction>
  <reaction id="reaction_62" name="Ca dissociating from camR_ca4_ABCD site B" reversible="false">
    <listOfReactants>
      <speciesReference species="species_16" stoichiometry="1"/>
    </listOfReactants>
    <listOfProducts>
      <speciesReference species="species_14" stoichiometry="1"/>
      <speciesReference species="species_1" stoichiometry="1"/>
    </listOfProducts>
    <kineticLaw>
      <math xmlns="http://www.w3.org/1998/Math/MathML">
        <apply>
          <times/>
          <ci> compartment_0 </ci>
          <ci> parameter_2 </ci>
          <ci> species_16 </ci>
        </apply>
      </math>
    </kineticLaw>
  </reaction>
  <reaction id="reaction_63" name="Ca dissociating from camR_ca4_ABCD site A" reversible="false">
    <listOfReactants>
      <speciesReference species="species_16" stoichiometry="1"/>
    </listOfReactants>
    <listOfProducts>
      <speciesReference species="species_15" stoichiometry="1"/>
      <speciesReference species="species_1" stoichiometry="1"/>
    </listOfProducts>
    <kineticLaw>
      <math xmlns="http://www.w3.org/1998/Math/MathML">
        <apply>
          <times/>
          <ci> compartment_0 </ci>
          <ci> parameter_1 </ci>
          <ci> species_16 </ci>
        </apply>
      </math>
    </kineticLaw>
  </reaction>
  <reaction id="reaction_64" name="Ca binding to camT site A" reversible="false">
    <listOfReactants>
      <speciesReference species="species_17" stoichiometry="1"/>
      <speciesReference species="species_1" stoichiometry="1"/>
    </listOfReactants>
    <listOfProducts>
      <speciesReference species="species_18" stoichiometry="1"/>
    </listOfProducts>
    <kineticLaw>
      <math xmlns="http://www.w3.org/1998/Math/MathML">
        <apply>
          <times/>
          <ci> compartment_0 </ci>
          <ci> parameter_0 </ci>
          <ci> species_17 </ci>
          <ci> species_1 </ci>
        </apply>
      </math>
    </kineticLaw>
  </reaction>
  <reaction id="reaction_65" name="Ca binding to camT site B" reversible="false">
    <listOfReactants>
      <speciesReference species="species_17" stoichiometry="1"/>
      <speciesReference species="species_1" stoichiometry="1"/>
    </listOfReactants>
    <listOfProducts>
      <speciesReference species="species_19" stoichiometry="1"/>
    </listOfProducts>
    <kineticLaw>
      <math xmlns="http://www.w3.org/1998/Math/MathML">
        <apply>
          <times/>
          <ci> compartment_0 </ci>
          <ci> parameter_0 </ci>
          <ci> species_17 </ci>
          <ci> species_1 </ci>
        </apply>
      </math>
    </kineticLaw>
  </reaction>
  <reaction id="reaction_66" name="Ca binding to camT site C" reversible="false">
    <listOfReactants>
      <speciesReference species="species_17" stoichiometry="1"/>
      <speciesReference species="species_1" stoichiometry="1"/>
    </listOfReactants>
    <listOfProducts>
      <speciesReference species="species_20" stoichiometry="1"/>
    </listOfProducts>
    <kineticLaw>
      <math xmlns="http://www.w3.org/1998/Math/MathML">
        <apply>
          <times/>
          <ci> compartment_0 </ci>
          <ci> parameter_0 </ci>
          <ci> species_17 </ci>
          <ci> species_1 </ci>
        </apply>
      </math>
    </kineticLaw>
  </reaction>
  <reaction id="reaction_67" name="Ca binding to camT site D" reversible="false">
    <listOfReactants>
      <speciesReference species="species_17" stoichiometry="1"/>
      <speciesReference species="species_1" stoichiometry="1"/>
    </listOfReactants>
    <listOfProducts>
      <speciesReference species="species_21" stoichiometry="1"/>
    </listOfProducts>
    <kineticLaw>
      <math xmlns="http://www.w3.org/1998/Math/MathML">
        <apply>
          <times/>
          <ci> compartment_0 </ci>
          <ci> parameter_0 </ci>
          <ci> species_17 </ci>
          <ci> species_1 </ci>
        </apply>
      </math>
    </kineticLaw>
  </reaction>
  <reaction id="reaction_68" name="Ca dissociating from camT_ca1_A site A" reversible="false">
    <listOfReactants>
      <speciesReference species="species_18" stoichiometry="1"/>
    </listOfReactants>
    <listOfProducts>
      <speciesReference species="species_17" stoichiometry="1"/>
      <speciesReference species="species_1" stoichiometry="1"/>
    </listOfProducts>
    <kineticLaw>
      <math xmlns="http://www.w3.org/1998/Math/MathML">
        <apply>
          <times/>
          <ci> compartment_0 </ci>
          <ci> parameter_5 </ci>
          <ci> species_18 </ci>
        </apply>
      </math>
    </kineticLaw>
  </reaction>
  <reaction id="reaction_69" name="Ca dissociating from camT_ca1_B site B" reversible="false">
    <listOfReactants>
      <speciesReference species="species_19" stoichiometry="1"/>
    </listOfReactants>
    <listOfProducts>
      <speciesReference species="species_17" stoichiometry="1"/>
      <speciesReference species="species_1" stoichiometry="1"/>
    </listOfProducts>
    <kineticLaw>
      <math xmlns="http://www.w3.org/1998/Math/MathML">
        <apply>
          <times/>
          <ci> compartment_0 </ci>
          <ci> parameter_6 </ci>
          <ci> species_19 </ci>
        </apply>
      </math>
    </kineticLaw>
  </reaction>
  <reaction id="reaction_70" name="Ca dissociating from camT_ca1_C site C" reversible="false">
    <listOfReactants>
      <speciesReference species="species_20" stoichiometry="1"/>
    </listOfReactants>
    <listOfProducts>
      <speciesReference species="species_17" stoichiometry="1"/>
      <speciesReference species="species_1" stoichiometry="1"/>
    </listOfProducts>
    <kineticLaw>
      <math xmlns="http://www.w3.org/1998/Math/MathML">
        <apply>
          <times/>
          <ci> compartment_0 </ci>
          <ci> parameter_7 </ci>
          <ci> species_20 </ci>
        </apply>
      </math>
    </kineticLaw>
  </reaction>
  <reaction id="reaction_71" name="Ca dissociating from camT_ca1_D site D" reversible="false">
    <listOfReactants>
      <speciesReference species="species_21" stoichiometry="1"/>
    </listOfReactants>
    <listOfProducts>
      <speciesReference species="species_17" stoichiometry="1"/>
      <speciesReference species="species_1" stoichiometry="1"/>
    </listOfProducts>
    <kineticLaw>
      <math xmlns="http://www.w3.org/1998/Math/MathML">
        <apply>
          <times/>
          <ci> compartment_0 </ci>
          <ci> parameter_8 </ci>
          <ci> species_21 </ci>
        </apply>
      </math>
    </kineticLaw>
  </reaction>
  <reaction id="reaction_72" name="Ca binding to camT_ca1_A site B" reversible="false">
    <listOfReactants>
      <speciesReference species="species_18" stoichiometry="1"/>
      <speciesReference species="species_1" stoichiometry="1"/>
    </listOfReactants>
    <listOfProducts>
      <speciesReference species="species_22" stoichiometry="1"/>
    </listOfProducts>
    <kineticLaw>
      <math xmlns="http://www.w3.org/1998/Math/MathML">
        <apply>
          <times/>
          <ci> compartment_0 </ci>
          <ci> parameter_0 </ci>
          <ci> species_18 </ci>
          <ci> species_1 </ci>
        </apply>
      </math>
    </kineticLaw>
  </reaction>
  <reaction id="reaction_73" name="Ca binding to camT_ca1_A site C" reversible="false">
    <listOfReactants>
      <speciesReference species="species_18" stoichiometry="1"/>
      <speciesReference species="species_1" stoichiometry="1"/>
    </listOfReactants>
    <listOfProducts>
      <speciesReference species="species_23" stoichiometry="1"/>
    </listOfProducts>
    <kineticLaw>
      <math xmlns="http://www.w3.org/1998/Math/MathML">
        <apply>
          <times/>
          <ci> compartment_0 </ci>
          <ci> parameter_0 </ci>
          <ci> species_18 </ci>
          <ci> species_1 </ci>
        </apply>
      </math>
    </kineticLaw>
  </reaction>
  <reaction id="reaction_74" name="Ca binding to camT_ca1_A site D" reversible="false">
    <listOfReactants>
      <speciesReference species="species_18" stoichiometry="1"/>
      <speciesReference species="species_1" stoichiometry="1"/>
    </listOfReactants>
    <listOfProducts>
      <speciesReference species="species_24" stoichiometry="1"/>
    </listOfProducts>
    <kineticLaw>
      <math xmlns="http://www.w3.org/1998/Math/MathML">
        <apply>
          <times/>
          <ci> compartment_0 </ci>
          <ci> parameter_0 </ci>
          <ci> species_18 </ci>
          <ci> species_1 </ci>
        </apply>
      </math>
    </kineticLaw>
  </reaction>
  <reaction id="reaction_75" name="Ca binding to camT_ca1_B site A" reversible="false">
    <listOfReactants>
      <speciesReference species="species_19" stoichiometry="1"/>
      <speciesReference species="species_1" stoichiometry="1"/>
    </listOfReactants>
    <listOfProducts>
      <speciesReference species="species_22" stoichiometry="1"/>
    </listOfProducts>
    <kineticLaw>
      <math xmlns="http://www.w3.org/1998/Math/MathML">
        <apply>
          <times/>
          <ci> compartment_0 </ci>
          <ci> parameter_0 </ci>
          <ci> species_19 </ci>
          <ci> species_1 </ci>
        </apply>
      </math>
    </kineticLaw>
  </reaction>
  <reaction id="reaction_76" name="Ca binding to camT_ca1_B site C" reversible="false">
    <listOfReactants>
      <speciesReference species="species_19" stoichiometry="1"/>
      <speciesReference species="species_1" stoichiometry="1"/>
    </listOfReactants>
    <listOfProducts>
      <speciesReference species="species_25" stoichiometry="1"/>
    </listOfProducts>
    <kineticLaw>
      <math xmlns="http://www.w3.org/1998/Math/MathML">
        <apply>
          <times/>
          <ci> compartment_0 </ci>
          <ci> parameter_0 </ci>
          <ci> species_19 </ci>
          <ci> species_1 </ci>
        </apply>
      </math>
    </kineticLaw>
  </reaction>
  <reaction id="reaction_77" name="Ca binding to camT_ca1_B site D" reversible="false">
    <listOfReactants>
      <speciesReference species="species_19" stoichiometry="1"/>
      <speciesReference species="species_1" stoichiometry="1"/>
    </listOfReactants>
    <listOfProducts>
      <speciesReference species="species_26" stoichiometry="1"/>
    </listOfProducts>
    <kineticLaw>
      <math xmlns="http://www.w3.org/1998/Math/MathML">
        <apply>
          <times/>
          <ci> compartment_0 </ci>
          <ci> parameter_0 </ci>
          <ci> species_19 </ci>
          <ci> species_1 </ci>
        </apply>
      </math>
    </kineticLaw>
  </reaction>
  <reaction id="reaction_78" name="Ca binding to camT_ca1_C site A" reversible="false">
    <listOfReactants>
      <speciesReference species="species_20" stoichiometry="1"/>
      <speciesReference species="species_1" stoichiometry="1"/>
    </listOfReactants>
    <listOfProducts>
      <speciesReference species="species_23" stoichiometry="1"/>
    </listOfProducts>
    <kineticLaw>
      <math xmlns="http://www.w3.org/1998/Math/MathML">
        <apply>
          <times/>
          <ci> compartment_0 </ci>
          <ci> parameter_0 </ci>
          <ci> species_20 </ci>
          <ci> species_1 </ci>
        </apply>
      </math>
    </kineticLaw>
  </reaction>
  <reaction id="reaction_79" name="Ca binding to camT_ca1_C site B" reversible="false">
    <listOfReactants>
      <speciesReference species="species_20" stoichiometry="1"/>
      <speciesReference species="species_1" stoichiometry="1"/>
    </listOfReactants>
    <listOfProducts>
      <speciesReference species="species_25" stoichiometry="1"/>
    </listOfProducts>
    <kineticLaw>
      <math xmlns="http://www.w3.org/1998/Math/MathML">
        <apply>
          <times/>
          <ci> compartment_0 </ci>
          <ci> parameter_0 </ci>
          <ci> species_20 </ci>
          <ci> species_1 </ci>
        </apply>
      </math>
    </kineticLaw>
  </reaction>
  <reaction id="reaction_80" name="Ca binding to camT_ca1_C site D" reversible="false">
    <listOfReactants>
      <speciesReference species="species_20" stoichiometry="1"/>
      <speciesReference species="species_1" stoichiometry="1"/>
    </listOfReactants>
    <listOfProducts>
      <speciesReference species="species_27" stoichiometry="1"/>
    </listOfProducts>
    <kineticLaw>
      <math xmlns="http://www.w3.org/1998/Math/MathML">
        <apply>
          <times/>
          <ci> compartment_0 </ci>
          <ci> parameter_0 </ci>
          <ci> species_20 </ci>
          <ci> species_1 </ci>
        </apply>
      </math>
    </kineticLaw>
  </reaction>
  <reaction id="reaction_81" name="Ca binding to camT_ca1_D site A" reversible="false">
    <listOfReactants>
      <speciesReference species="species_21" stoichiometry="1"/>
      <speciesReference species="species_1" stoichiometry="1"/>
    </listOfReactants>
    <listOfProducts>
      <speciesReference species="species_24" stoichiometry="1"/>
    </listOfProducts>
    <kineticLaw>
      <math xmlns="http://www.w3.org/1998/Math/MathML">
        <apply>
          <times/>
          <ci> compartment_0 </ci>
          <ci> parameter_0 </ci>
          <ci> species_21 </ci>
          <ci> species_1 </ci>
        </apply>
      </math>
    </kineticLaw>
  </reaction>
  <reaction id="reaction_82" name="Ca binding to camT_ca1_D site B" reversible="false">
    <listOfReactants>
      <speciesReference species="species_21" stoichiometry="1"/>
      <speciesReference species="species_1" stoichiometry="1"/>
    </listOfReactants>
    <listOfProducts>
      <speciesReference species="species_26" stoichiometry="1"/>
    </listOfProducts>
    <kineticLaw>
      <math xmlns="http://www.w3.org/1998/Math/MathML">
        <apply>
          <times/>
          <ci> compartment_0 </ci>
          <ci> parameter_0 </ci>
          <ci> species_21 </ci>
          <ci> species_1 </ci>
        </apply>
      </math>
    </kineticLaw>
  </reaction>
  <reaction id="reaction_83" name="Ca binding to camT_ca1_D site C" reversible="false">
    <listOfReactants>
      <speciesReference species="species_21" stoichiometry="1"/>
      <speciesReference species="species_1" stoichiometry="1"/>
    </listOfReactants>
    <listOfProducts>
      <speciesReference species="species_27" stoichiometry="1"/>
    </listOfProducts>
    <kineticLaw>
      <math xmlns="http://www.w3.org/1998/Math/MathML">
        <apply>
          <times/>
          <ci> compartment_0 </ci>
          <ci> parameter_0 </ci>
          <ci> species_21 </ci>
          <ci> species_1 </ci>
        </apply>
      </math>
    </kineticLaw>
  </reaction>
  <reaction id="reaction_84" name="Ca dissociating from camT_ca2_AB site A" reversible="false">
    <listOfReactants>
      <speciesReference species="species_22" stoichiometry="1"/>
    </listOfReactants>
    <listOfProducts>
      <speciesReference species="species_19" stoichiometry="1"/>
      <speciesReference species="species_1" stoichiometry="1"/>
    </listOfProducts>
    <kineticLaw>
      <math xmlns="http://www.w3.org/1998/Math/MathML">
        <apply>
          <times/>
          <ci> compartment_0 </ci>
          <ci> parameter_5 </ci>
          <ci> species_22 </ci>
        </apply>
      </math>
    </kineticLaw>
  </reaction>
  <reaction id="reaction_85" name="Ca dissociating from camT_ca2_AB site B" reversible="false">
    <listOfReactants>
      <speciesReference species="species_22" stoichiometry="1"/>
    </listOfReactants>
    <listOfProducts>
      <speciesReference species="species_18" stoichiometry="1"/>
      <speciesReference species="species_1" stoichiometry="1"/>
    </listOfProducts>
    <kineticLaw>
      <math xmlns="http://www.w3.org/1998/Math/MathML">
        <apply>
          <times/>
          <ci> compartment_0 </ci>
          <ci> parameter_6 </ci>
          <ci> species_22 </ci>
        </apply>
      </math>
    </kineticLaw>
  </reaction>
  <reaction id="reaction_86" name="Ca dissociating from camT_ca2_AC site A" reversible="false">
    <listOfReactants>
      <speciesReference species="species_23" stoichiometry="1"/>
    </listOfReactants>
    <listOfProducts>
      <speciesReference species="species_20" stoichiometry="1"/>
      <speciesReference species="species_1" stoichiometry="1"/>
    </listOfProducts>
    <kineticLaw>
      <math xmlns="http://www.w3.org/1998/Math/MathML">
        <apply>
          <times/>
          <ci> compartment_0 </ci>
          <ci> parameter_5 </ci>
          <ci> species_23 </ci>
        </apply>
      </math>
    </kineticLaw>
  </reaction>
  <reaction id="reaction_87" name="Ca dissociating from camT_ca2_AC site C" reversible="false">
    <listOfReactants>
      <speciesReference species="species_23" stoichiometry="1"/>
    </listOfReactants>
    <listOfProducts>
      <speciesReference species="species_18" stoichiometry="1"/>
      <speciesReference species="species_1" stoichiometry="1"/>
    </listOfProducts>
    <kineticLaw>
      <math xmlns="http://www.w3.org/1998/Math/MathML">
        <apply>
          <times/>
          <ci> compartment_0 </ci>
          <ci> parameter_7 </ci>
          <ci> species_23 </ci>
        </apply>
      </math>
    </kineticLaw>
  </reaction>
  <reaction id="reaction_88" name="Ca dissociating from camT_ca2_AD site A" reversible="false">
    <listOfReactants>
      <speciesReference species="species_24" stoichiometry="1"/>
    </listOfReactants>
    <listOfProducts>
      <speciesReference species="species_21" stoichiometry="1"/>
      <speciesReference species="species_1" stoichiometry="1"/>
    </listOfProducts>
    <kineticLaw>
      <math xmlns="http://www.w3.org/1998/Math/MathML">
        <apply>
          <times/>
          <ci> compartment_0 </ci>
          <ci> parameter_5 </ci>
          <ci> species_24 </ci>
        </apply>
      </math>
    </kineticLaw>
  </reaction>
  <reaction id="reaction_89" name="Ca dissociating from camT_ca2_AD site D" reversible="false">
    <listOfReactants>
      <speciesReference species="species_24" stoichiometry="1"/>
    </listOfReactants>
    <listOfProducts>
      <speciesReference species="species_18" stoichiometry="1"/>
      <speciesReference species="species_1" stoichiometry="1"/>
    </listOfProducts>
    <kineticLaw>
      <math xmlns="http://www.w3.org/1998/Math/MathML">
        <apply>
          <times/>
          <ci> compartment_0 </ci>
          <ci> parameter_8 </ci>
          <ci> species_24 </ci>
        </apply>
      </math>
    </kineticLaw>
  </reaction>
  <reaction id="reaction_90" name="Ca dissociating from camT_ca2_BC site B" reversible="false">
    <listOfReactants>
      <speciesReference species="species_25" stoichiometry="1"/>
    </listOfReactants>
    <listOfProducts>
      <speciesReference species="species_20" stoichiometry="1"/>
      <speciesReference species="species_1" stoichiometry="1"/>
    </listOfProducts>
    <kineticLaw>
      <math xmlns="http://www.w3.org/1998/Math/MathML">
        <apply>
          <times/>
          <ci> compartment_0 </ci>
          <ci> parameter_6 </ci>
          <ci> species_25 </ci>
        </apply>
      </math>
    </kineticLaw>
  </reaction>
  <reaction id="reaction_91" name="Ca dissociating from camT_ca2_BC site C" reversible="false">
    <listOfReactants>
      <speciesReference species="species_25" stoichiometry="1"/>
    </listOfReactants>
    <listOfProducts>
      <speciesReference species="species_19" stoichiometry="1"/>
      <speciesReference species="species_1" stoichiometry="1"/>
    </listOfProducts>
    <kineticLaw>
      <math xmlns="http://www.w3.org/1998/Math/MathML">
        <apply>
          <times/>
          <ci> compartment_0 </ci>
          <ci> parameter_7 </ci>
          <ci> species_25 </ci>
        </apply>
      </math>
    </kineticLaw>
  </reaction>
  <reaction id="reaction_92" name="Ca dissociating from camT_ca2_BD site B" reversible="false">
    <listOfReactants>
      <speciesReference species="species_26" stoichiometry="1"/>
    </listOfReactants>
    <listOfProducts>
      <speciesReference species="species_21" stoichiometry="1"/>
      <speciesReference species="species_1" stoichiometry="1"/>
    </listOfProducts>
    <kineticLaw>
      <math xmlns="http://www.w3.org/1998/Math/MathML">
        <apply>
          <times/>
          <ci> compartment_0 </ci>
          <ci> parameter_6 </ci>
          <ci> species_26 </ci>
        </apply>
      </math>
    </kineticLaw>
  </reaction>
  <reaction id="reaction_93" name="Ca dissociating from camT_ca2_BD site D" reversible="false">
    <listOfReactants>
      <speciesReference species="species_26" stoichiometry="1"/>
    </listOfReactants>
    <listOfProducts>
      <speciesReference species="species_19" stoichiometry="1"/>
      <speciesReference species="species_1" stoichiometry="1"/>
    </listOfProducts>
    <kineticLaw>
      <math xmlns="http://www.w3.org/1998/Math/MathML">
        <apply>
          <times/>
          <ci> compartment_0 </ci>
          <ci> parameter_8 </ci>
          <ci> species_26 </ci>
        </apply>
      </math>
    </kineticLaw>
  </reaction>
  <reaction id="reaction_94" name="Ca dissociating from camT_ca2_CD site C" reversible="false">
    <listOfReactants>
      <speciesReference species="species_27" stoichiometry="1"/>
    </listOfReactants>
    <listOfProducts>
      <speciesReference species="species_21" stoichiometry="1"/>
      <speciesReference species="species_1" stoichiometry="1"/>
    </listOfProducts>
    <kineticLaw>
      <math xmlns="http://www.w3.org/1998/Math/MathML">
        <apply>
          <times/>
          <ci> compartment_0 </ci>
          <ci> parameter_7 </ci>
          <ci> species_27 </ci>
        </apply>
      </math>
    </kineticLaw>
  </reaction>
  <reaction id="reaction_95" name="Ca dissociating from camT_ca2_CD site D" reversible="false">
    <listOfReactants>
      <speciesReference species="species_27" stoichiometry="1"/>
    </listOfReactants>
    <listOfProducts>
      <speciesReference species="species_20" stoichiometry="1"/>
      <speciesReference species="species_1" stoichiometry="1"/>
    </listOfProducts>
    <kineticLaw>
      <math xmlns="http://www.w3.org/1998/Math/MathML">
        <apply>
          <times/>
          <ci> compartment_0 </ci>
          <ci> parameter_8 </ci>
          <ci> species_27 </ci>
        </apply>
      </math>
    </kineticLaw>
  </reaction>
  <reaction id="reaction_96" name="Ca binding to camT_ca2_AB site C" reversible="false">
    <listOfReactants>
      <speciesReference species="species_22" stoichiometry="1"/>
      <speciesReference species="species_1" stoichiometry="1"/>
    </listOfReactants>
    <listOfProducts>
      <speciesReference species="species_28" stoichiometry="1"/>
    </listOfProducts>
    <kineticLaw>
      <math xmlns="http://www.w3.org/1998/Math/MathML">
        <apply>
          <times/>
          <ci> compartment_0 </ci>
          <ci> parameter_0 </ci>
          <ci> species_22 </ci>
          <ci> species_1 </ci>
        </apply>
      </math>
    </kineticLaw>
  </reaction>
  <reaction id="reaction_97" name="Ca binding to camT_ca2_AB site D" reversible="false">
    <listOfReactants>
      <speciesReference species="species_22" stoichiometry="1"/>
      <speciesReference species="species_1" stoichiometry="1"/>
    </listOfReactants>
    <listOfProducts>
      <speciesReference species="species_29" stoichiometry="1"/>
    </listOfProducts>
    <kineticLaw>
      <math xmlns="http://www.w3.org/1998/Math/MathML">
        <apply>
          <times/>
          <ci> compartment_0 </ci>
          <ci> parameter_0 </ci>
          <ci> species_22 </ci>
          <ci> species_1 </ci>
        </apply>
      </math>
    </kineticLaw>
  </reaction>
  <reaction id="reaction_98" name="Ca binding to camT_ca2_AC site B" reversible="false">
    <listOfReactants>
      <speciesReference species="species_23" stoichiometry="1"/>
      <speciesReference species="species_1" stoichiometry="1"/>
    </listOfReactants>
    <listOfProducts>
      <speciesReference species="species_28" stoichiometry="1"/>
    </listOfProducts>
    <kineticLaw>
      <math xmlns="http://www.w3.org/1998/Math/MathML">
        <apply>
          <times/>
          <ci> compartment_0 </ci>
          <ci> parameter_0 </ci>
          <ci> species_23 </ci>
          <ci> species_1 </ci>
        </apply>
      </math>
    </kineticLaw>
  </reaction>
  <reaction id="reaction_99" name="Ca binding to camT_ca2_AC site D" reversible="false">
    <listOfReactants>
      <speciesReference species="species_23" stoichiometry="1"/>
      <speciesReference species="species_1" stoichiometry="1"/>
    </listOfReactants>
    <listOfProducts>
      <speciesReference species="species_30" stoichiometry="1"/>
    </listOfProducts>
    <kineticLaw>
      <math xmlns="http://www.w3.org/1998/Math/MathML">
        <apply>
          <times/>
          <ci> compartment_0 </ci>
          <ci> parameter_0 </ci>
          <ci> species_23 </ci>
          <ci> species_1 </ci>
        </apply>
      </math>
    </kineticLaw>
  </reaction>
  <reaction id="reaction_100" name="Ca binding to camT_ca2_AD site B" reversible="false">
    <listOfReactants>
      <speciesReference species="species_24" stoichiometry="1"/>
      <speciesReference species="species_1" stoichiometry="1"/>
    </listOfReactants>
    <listOfProducts>
      <speciesReference species="species_29" stoichiometry="1"/>
    </listOfProducts>
    <kineticLaw>
      <math xmlns="http://www.w3.org/1998/Math/MathML">
        <apply>
          <times/>
          <ci> compartment_0 </ci>
          <ci> parameter_0 </ci>
          <ci> species_24 </ci>
          <ci> species_1 </ci>
        </apply>
      </math>
    </kineticLaw>
  </reaction>
  <reaction id="reaction_101" name="Ca binding to camT_ca2_AD site C" reversible="false">
    <listOfReactants>
      <speciesReference species="species_24" stoichiometry="1"/>
      <speciesReference species="species_1" stoichiometry="1"/>
    </listOfReactants>
    <listOfProducts>
      <speciesReference species="species_30" stoichiometry="1"/>
    </listOfProducts>
    <kineticLaw>
      <math xmlns="http://www.w3.org/1998/Math/MathML">
        <apply>
          <times/>
          <ci> compartment_0 </ci>
          <ci> parameter_0 </ci>
          <ci> species_24 </ci>
          <ci> species_1 </ci>
        </apply>
      </math>
    </kineticLaw>
  </reaction>
  <reaction id="reaction_102" name="Ca binding to camT_ca2_BC site A" reversible="false">
    <listOfReactants>
      <speciesReference species="species_25" stoichiometry="1"/>
      <speciesReference species="species_1" stoichiometry="1"/>
    </listOfReactants>
    <listOfProducts>
      <speciesReference species="species_28" stoichiometry="1"/>
    </listOfProducts>
    <kineticLaw>
      <math xmlns="http://www.w3.org/1998/Math/MathML">
        <apply>
          <times/>
          <ci> compartment_0 </ci>
          <ci> parameter_0 </ci>
          <ci> species_25 </ci>
          <ci> species_1 </ci>
        </apply>
      </math>
    </kineticLaw>
  </reaction>
  <reaction id="reaction_103" name="Ca binding to camT_ca2_BC site D" reversible="false">
    <listOfReactants>
      <speciesReference species="species_25" stoichiometry="1"/>
      <speciesReference species="species_1" stoichiometry="1"/>
    </listOfReactants>
    <listOfProducts>
      <speciesReference species="species_31" stoichiometry="1"/>
    </listOfProducts>
    <kineticLaw>
      <math xmlns="http://www.w3.org/1998/Math/MathML">
        <apply>
          <times/>
          <ci> compartment_0 </ci>
          <ci> parameter_0 </ci>
          <ci> species_25 </ci>
          <ci> species_1 </ci>
        </apply>
      </math>
    </kineticLaw>
  </reaction>
  <reaction id="reaction_104" name="Ca binding to camT_ca2_BD site A" reversible="false">
    <listOfReactants>
      <speciesReference species="species_26" stoichiometry="1"/>
      <speciesReference species="species_1" stoichiometry="1"/>
    </listOfReactants>
    <listOfProducts>
      <speciesReference species="species_29" stoichiometry="1"/>
    </listOfProducts>
    <kineticLaw>
      <math xmlns="http://www.w3.org/1998/Math/MathML">
        <apply>
          <times/>
          <ci> compartment_0 </ci>
          <ci> parameter_0 </ci>
          <ci> species_26 </ci>
          <ci> species_1 </ci>
        </apply>
      </math>
    </kineticLaw>
  </reaction>
  <reaction id="reaction_105" name="Ca binding to camT_ca2_BD site C" reversible="false">
    <listOfReactants>
      <speciesReference species="species_26" stoichiometry="1"/>
      <speciesReference species="species_1" stoichiometry="1"/>
    </listOfReactants>
    <listOfProducts>
      <speciesReference species="species_31" stoichiometry="1"/>
    </listOfProducts>
    <kineticLaw>
      <math xmlns="http://www.w3.org/1998/Math/MathML">
        <apply>
          <times/>
          <ci> compartment_0 </ci>
          <ci> parameter_0 </ci>
          <ci> species_26 </ci>
          <ci> species_1 </ci>
        </apply>
      </math>
    </kineticLaw>
  </reaction>
  <reaction id="reaction_106" name="Ca binding to camT_ca2_CD site A" reversible="false">
    <listOfReactants>
      <speciesReference species="species_27" stoichiometry="1"/>
      <speciesReference species="species_1" stoichiometry="1"/>
    </listOfReactants>
    <listOfProducts>
      <speciesReference species="species_30" stoichiometry="1"/>
    </listOfProducts>
    <kineticLaw>
      <math xmlns="http://www.w3.org/1998/Math/MathML">
        <apply>
          <times/>
          <ci> compartment_0 </ci>
          <ci> parameter_0 </ci>
          <ci> species_27 </ci>
          <ci> species_1 </ci>
        </apply>
      </math>
    </kineticLaw>
  </reaction>
  <reaction id="reaction_107" name="Ca binding to camT_ca2_CD site B" reversible="false">
    <listOfReactants>
      <speciesReference species="species_27" stoichiometry="1"/>
      <speciesReference species="species_1" stoichiometry="1"/>
    </listOfReactants>
    <listOfProducts>
      <speciesReference species="species_31" stoichiometry="1"/>
    </listOfProducts>
    <kineticLaw>
      <math xmlns="http://www.w3.org/1998/Math/MathML">
        <apply>
          <times/>
          <ci> compartment_0 </ci>
          <ci> parameter_0 </ci>
          <ci> species_27 </ci>
          <ci> species_1 </ci>
        </apply>
      </math>
    </kineticLaw>
  </reaction>
  <reaction id="reaction_108" name="Ca dissociating from camT_ca3_ABC site B" reversible="false">
    <listOfReactants>
      <speciesReference species="species_28" stoichiometry="1"/>
    </listOfReactants>
    <listOfProducts>
      <speciesReference species="species_23" stoichiometry="1"/>
      <speciesReference species="species_1" stoichiometry="1"/>
    </listOfProducts>
    <kineticLaw>
      <math xmlns="http://www.w3.org/1998/Math/MathML">
        <apply>
          <times/>
          <ci> compartment_0 </ci>
          <ci> parameter_6 </ci>
          <ci> species_28 </ci>
        </apply>
      </math>
    </kineticLaw>
  </reaction>
  <reaction id="reaction_109" name="Ca dissociating from camT_ca3_ABC site A" reversible="false">
    <listOfReactants>
      <speciesReference species="species_28" stoichiometry="1"/>
    </listOfReactants>
    <listOfProducts>
      <speciesReference species="species_25" stoichiometry="1"/>
      <speciesReference species="species_1" stoichiometry="1"/>
    </listOfProducts>
    <kineticLaw>
      <math xmlns="http://www.w3.org/1998/Math/MathML">
        <apply>
          <times/>
          <ci> compartment_0 </ci>
          <ci> parameter_5 </ci>
          <ci> species_28 </ci>
        </apply>
      </math>
    </kineticLaw>
  </reaction>
  <reaction id="reaction_110" name="Ca dissociating from camT_ca3_ABD site D" reversible="false">
    <listOfReactants>
      <speciesReference species="species_29" stoichiometry="1"/>
    </listOfReactants>
    <listOfProducts>
      <speciesReference species="species_22" stoichiometry="1"/>
      <speciesReference species="species_1" stoichiometry="1"/>
    </listOfProducts>
    <kineticLaw>
      <math xmlns="http://www.w3.org/1998/Math/MathML">
        <apply>
          <times/>
          <ci> compartment_0 </ci>
          <ci> parameter_8 </ci>
          <ci> species_29 </ci>
        </apply>
      </math>
    </kineticLaw>
  </reaction>
  <reaction id="reaction_111" name="Ca dissociating from camT_ca3_ABD site B" reversible="false">
    <listOfReactants>
      <speciesReference species="species_29" stoichiometry="1"/>
    </listOfReactants>
    <listOfProducts>
      <speciesReference species="species_24" stoichiometry="1"/>
      <speciesReference species="species_1" stoichiometry="1"/>
    </listOfProducts>
    <kineticLaw>
      <math xmlns="http://www.w3.org/1998/Math/MathML">
        <apply>
          <times/>
          <ci> compartment_0 </ci>
          <ci> parameter_6 </ci>
          <ci> species_29 </ci>
        </apply>
      </math>
    </kineticLaw>
  </reaction>
  <reaction id="reaction_112" name="Ca dissociating from camT_ca3_ABD site A" reversible="false">
    <listOfReactants>
      <speciesReference species="species_29" stoichiometry="1"/>
    </listOfReactants>
    <listOfProducts>
      <speciesReference species="species_26" stoichiometry="1"/>
      <speciesReference species="species_1" stoichiometry="1"/>
    </listOfProducts>
    <kineticLaw>
      <math xmlns="http://www.w3.org/1998/Math/MathML">
        <apply>
          <times/>
          <ci> compartment_0 </ci>
          <ci> parameter_5 </ci>
          <ci> species_29 </ci>
        </apply>
      </math>
    </kineticLaw>
  </reaction>
  <reaction id="reaction_113" name="Ca dissociating from camT_ca3_ACD site D" reversible="false">
    <listOfReactants>
      <speciesReference species="species_30" stoichiometry="1"/>
    </listOfReactants>
    <listOfProducts>
      <speciesReference species="species_23" stoichiometry="1"/>
      <speciesReference species="species_1" stoichiometry="1"/>
    </listOfProducts>
    <kineticLaw>
      <math xmlns="http://www.w3.org/1998/Math/MathML">
        <apply>
          <times/>
          <ci> compartment_0 </ci>
          <ci> parameter_8 </ci>
          <ci> species_30 </ci>
        </apply>
      </math>
    </kineticLaw>
  </reaction>
  <reaction id="reaction_114" name="Ca dissociating from camT_ca3_ACD site C" reversible="false">
    <listOfReactants>
      <speciesReference species="species_30" stoichiometry="1"/>
    </listOfReactants>
    <listOfProducts>
      <speciesReference species="species_24" stoichiometry="1"/>
      <speciesReference species="species_1" stoichiometry="1"/>
    </listOfProducts>
    <kineticLaw>
      <math xmlns="http://www.w3.org/1998/Math/MathML">
        <apply>
          <times/>
          <ci> compartment_0 </ci>
          <ci> parameter_7 </ci>
          <ci> species_30 </ci>
        </apply>
      </math>
    </kineticLaw>
  </reaction>
  <reaction id="reaction_115" name="Ca dissociating from camT_ca3_ACD site A" reversible="false">
    <listOfReactants>
      <speciesReference species="species_30" stoichiometry="1"/>
    </listOfReactants>
    <listOfProducts>
      <speciesReference species="species_27" stoichiometry="1"/>
      <speciesReference species="species_1" stoichiometry="1"/>
    </listOfProducts>
    <kineticLaw>
      <math xmlns="http://www.w3.org/1998/Math/MathML">
        <apply>
          <times/>
          <ci> compartment_0 </ci>
          <ci> parameter_5 </ci>
          <ci> species_30 </ci>
        </apply>
      </math>
    </kineticLaw>
  </reaction>
  <reaction id="reaction_116" name="Ca dissociating from camT_ca3_BCD site D" reversible="false">
    <listOfReactants>
      <speciesReference species="species_31" stoichiometry="1"/>
    </listOfReactants>
    <listOfProducts>
      <speciesReference species="species_25" stoichiometry="1"/>
      <speciesReference species="species_1" stoichiometry="1"/>
    </listOfProducts>
    <kineticLaw>
      <math xmlns="http://www.w3.org/1998/Math/MathML">
        <apply>
          <times/>
          <ci> compartment_0 </ci>
          <ci> parameter_8 </ci>
          <ci> species_31 </ci>
        </apply>
      </math>
    </kineticLaw>
  </reaction>
  <reaction id="reaction_117" name="Ca dissociating from camT_ca3_BCD site C" reversible="false">
    <listOfReactants>
      <speciesReference species="species_31" stoichiometry="1"/>
    </listOfReactants>
    <listOfProducts>
      <speciesReference species="species_26" stoichiometry="1"/>
      <speciesReference species="species_1" stoichiometry="1"/>
    </listOfProducts>
    <kineticLaw>
      <math xmlns="http://www.w3.org/1998/Math/MathML">
        <apply>
          <times/>
          <ci> compartment_0 </ci>
          <ci> parameter_7 </ci>
          <ci> species_31 </ci>
        </apply>
      </math>
    </kineticLaw>
  </reaction>
  <reaction id="reaction_118" name="Ca dissociating from camT_ca3_BCD site B" reversible="false">
    <listOfReactants>
      <speciesReference species="species_31" stoichiometry="1"/>
    </listOfReactants>
    <listOfProducts>
      <speciesReference species="species_27" stoichiometry="1"/>
      <speciesReference species="species_1" stoichiometry="1"/>
    </listOfProducts>
    <kineticLaw>
      <math xmlns="http://www.w3.org/1998/Math/MathML">
        <apply>
          <times/>
          <ci> compartment_0 </ci>
          <ci> parameter_6 </ci>
          <ci> species_31 </ci>
        </apply>
      </math>
    </kineticLaw>
  </reaction>
  <reaction id="reaction_119" name="Ca binding to camT_ca3_ABC site D" reversible="false">
    <listOfReactants>
      <speciesReference species="species_28" stoichiometry="1"/>
      <speciesReference species="species_1" stoichiometry="1"/>
    </listOfReactants>
    <listOfProducts>
      <speciesReference species="species_32" stoichiometry="1"/>
    </listOfProducts>
    <kineticLaw>
      <math xmlns="http://www.w3.org/1998/Math/MathML">
        <apply>
          <times/>
          <ci> compartment_0 </ci>
          <ci> parameter_0 </ci>
          <ci> species_28 </ci>
          <ci> species_1 </ci>
        </apply>
      </math>
    </kineticLaw>
  </reaction>
  <reaction id="reaction_120" name="Ca binding to camT_ca3_ABD site C" reversible="false">
    <listOfReactants>
      <speciesReference species="species_29" stoichiometry="1"/>
      <speciesReference species="species_1" stoichiometry="1"/>
    </listOfReactants>
    <listOfProducts>
      <speciesReference species="species_32" stoichiometry="1"/>
    </listOfProducts>
    <kineticLaw>
      <math xmlns="http://www.w3.org/1998/Math/MathML">
        <apply>
          <times/>
          <ci> compartment_0 </ci>
          <ci> parameter_0 </ci>
          <ci> species_29 </ci>
          <ci> species_1 </ci>
        </apply>
      </math>
    </kineticLaw>
  </reaction>
  <reaction id="reaction_121" name="Ca binding to camT_ca3_ACD site B" reversible="false">
    <listOfReactants>
      <speciesReference species="species_30" stoichiometry="1"/>
      <speciesReference species="species_1" stoichiometry="1"/>
    </listOfReactants>
    <listOfProducts>
      <speciesReference species="species_32" stoichiometry="1"/>
    </listOfProducts>
    <kineticLaw>
      <math xmlns="http://www.w3.org/1998/Math/MathML">
        <apply>
          <times/>
          <ci> compartment_0 </ci>
          <ci> parameter_0 </ci>
          <ci> species_30 </ci>
          <ci> species_1 </ci>
        </apply>
      </math>
    </kineticLaw>
  </reaction>
  <reaction id="reaction_122" name="Ca binding to camT_ca3_BCD site A" reversible="false">
    <listOfReactants>
      <speciesReference species="species_31" stoichiometry="1"/>
      <speciesReference species="species_1" stoichiometry="1"/>
    </listOfReactants>
    <listOfProducts>
      <speciesReference species="species_32" stoichiometry="1"/>
    </listOfProducts>
    <kineticLaw>
      <math xmlns="http://www.w3.org/1998/Math/MathML">
        <apply>
          <times/>
          <ci> compartment_0 </ci>
          <ci> parameter_0 </ci>
          <ci> species_31 </ci>
          <ci> species_1 </ci>
        </apply>
      </math>
    </kineticLaw>
  </reaction>
  <reaction id="reaction_123" name="Ca dissociating from camT_ca4_ABCD site D" reversible="false">
    <listOfReactants>
      <speciesReference species="species_32" stoichiometry="1"/>
    </listOfReactants>
    <listOfProducts>
      <speciesReference species="species_28" stoichiometry="1"/>
      <speciesReference species="species_1" stoichiometry="1"/>
    </listOfProducts>
    <kineticLaw>
      <math xmlns="http://www.w3.org/1998/Math/MathML">
        <apply>
          <times/>
          <ci> compartment_0 </ci>
          <ci> parameter_8 </ci>
          <ci> species_32 </ci>
        </apply>
      </math>
    </kineticLaw>
  </reaction>
  <reaction id="reaction_124" name="Ca dissociating from camT_ca4_ABCD site C" reversible="false">
    <listOfReactants>
      <speciesReference species="species_32" stoichiometry="1"/>
    </listOfReactants>
    <listOfProducts>
      <speciesReference species="species_29" stoichiometry="1"/>
      <speciesReference species="species_1" stoichiometry="1"/>
    </listOfProducts>
    <kineticLaw>
      <math xmlns="http://www.w3.org/1998/Math/MathML">
        <apply>
          <times/>
          <ci> compartment_0 </ci>
          <ci> parameter_7 </ci>
          <ci> species_32 </ci>
        </apply>
      </math>
    </kineticLaw>
  </reaction>
  <reaction id="reaction_125" name="Ca dissociating from camT_ca4_ABCD site B" reversible="false">
    <listOfReactants>
      <speciesReference species="species_32" stoichiometry="1"/>
    </listOfReactants>
    <listOfProducts>
      <speciesReference species="species_30" stoichiometry="1"/>
      <speciesReference species="species_1" stoichiometry="1"/>
    </listOfProducts>
    <kineticLaw>
      <math xmlns="http://www.w3.org/1998/Math/MathML">
        <apply>
          <times/>
          <ci> compartment_0 </ci>
          <ci> parameter_6 </ci>
          <ci> species_32 </ci>
        </apply>
      </math>
    </kineticLaw>
  </reaction>
  <reaction id="reaction_126" name="Ca dissociating from camT_ca4_ABCD site A" reversible="false">
    <listOfReactants>
      <speciesReference species="species_32" stoichiometry="1"/>
    </listOfReactants>
    <listOfProducts>
      <speciesReference species="species_31" stoichiometry="1"/>
      <speciesReference species="species_1" stoichiometry="1"/>
    </listOfProducts>
    <kineticLaw>
      <math xmlns="http://www.w3.org/1998/Math/MathML">
        <apply>
          <times/>
          <ci> compartment_0 </ci>
          <ci> parameter_5 </ci>
          <ci> species_32 </ci>
        </apply>
      </math>
    </kineticLaw>
  </reaction>
  <reaction id="reaction_127" name="Transition camR to camT" reversible="false">
    <listOfReactants>
      <speciesReference species="species_0" stoichiometry="1"/>
    </listOfReactants>
    <listOfProducts>
      <speciesReference species="species_17" stoichiometry="1"/>
    </listOfProducts>
    <kineticLaw>
      <math xmlns="http://www.w3.org/1998/Math/MathML">
        <apply>
          <times/>
          <ci> compartment_0 </ci>
          <ci> parameter_9 </ci>
          <ci> species_0 </ci>
        </apply>
      </math>
    </kineticLaw>
  </reaction>
  <reaction id="reaction_128" name="Transition camT to camR" reversible="false">
    <listOfReactants>
      <speciesReference species="species_17" stoichiometry="1"/>
    </listOfReactants>
    <listOfProducts>
      <speciesReference species="species_0" stoichiometry="1"/>
    </listOfProducts>
    <kineticLaw>
      <math xmlns="http://www.w3.org/1998/Math/MathML">
        <apply>
          <times/>
          <ci> compartment_0 </ci>
          <ci> parameter_10 </ci>
          <ci> species_17 </ci>
        </apply>
      </math>
    </kineticLaw>
  </reaction>
  <reaction id="reaction_129" name="Transition camR_ca1_A to camT_ca1_A" reversible="false">
    <listOfReactants>
      <speciesReference species="species_2" stoichiometry="1"/>
    </listOfReactants>
    <listOfProducts>
      <speciesReference species="species_18" stoichiometry="1"/>
    </listOfProducts>
    <kineticLaw>
      <math xmlns="http://www.w3.org/1998/Math/MathML">
        <apply>
          <times/>
          <ci> compartment_0 </ci>
          <ci> parameter_9 </ci>
          <ci> species_2 </ci>
        </apply>
      </math>
    </kineticLaw>
  </reaction>
  <reaction id="reaction_130" name="Transition camR_ca1_B to camT_ca1_B" reversible="false">
    <listOfReactants>
      <speciesReference species="species_3" stoichiometry="1"/>
    </listOfReactants>
    <listOfProducts>
      <speciesReference species="species_19" stoichiometry="1"/>
    </listOfProducts>
    <kineticLaw>
      <math xmlns="http://www.w3.org/1998/Math/MathML">
        <apply>
          <times/>
          <ci> compartment_0 </ci>
          <ci> parameter_9 </ci>
          <ci> species_3 </ci>
        </apply>
      </math>
    </kineticLaw>
  </reaction>
  <reaction id="reaction_131" name="Transition camR_ca1_C to camT_ca1_C" reversible="false">
    <listOfReactants>
      <speciesReference species="species_4" stoichiometry="1"/>
    </listOfReactants>
    <listOfProducts>
      <speciesReference species="species_20" stoichiometry="1"/>
    </listOfProducts>
    <kineticLaw>
      <math xmlns="http://www.w3.org/1998/Math/MathML">
        <apply>
          <times/>
          <ci> compartment_0 </ci>
          <ci> parameter_9 </ci>
          <ci> species_4 </ci>
        </apply>
      </math>
    </kineticLaw>
  </reaction>
  <reaction id="reaction_132" name="Transition camR_ca1_D to camT_ca1_D" reversible="false">
    <listOfReactants>
      <speciesReference species="species_5" stoichiometry="1"/>
    </listOfReactants>
    <listOfProducts>
      <speciesReference species="species_21" stoichiometry="1"/>
    </listOfProducts>
    <kineticLaw>
      <math xmlns="http://www.w3.org/1998/Math/MathML">
        <apply>
          <times/>
          <ci> compartment_0 </ci>
          <ci> parameter_9 </ci>
          <ci> species_5 </ci>
        </apply>
      </math>
    </kineticLaw>
  </reaction>
  <reaction id="reaction_133" name="Transition camT_ca1_A to camR_ca1_A" reversible="false">
    <listOfReactants>
      <speciesReference species="species_18" stoichiometry="1"/>
    </listOfReactants>
    <listOfProducts>
      <speciesReference species="species_2" stoichiometry="1"/>
    </listOfProducts>
    <kineticLaw>
      <math xmlns="http://www.w3.org/1998/Math/MathML">
        <apply>
          <times/>
          <ci> compartment_0 </ci>
          <apply>
            <ci> function_1 </ci>
            <ci> parameter_10 </ci>
            <ci> parameter_11 </ci>
            <ci> species_18 </ci>
          </apply>
        </apply>
      </math>
    </kineticLaw>
  </reaction>
  <reaction id="reaction_134" name="Transition camT_ca1_B to camR_ca1_B" reversible="false">
    <listOfReactants>
      <speciesReference species="species_19" stoichiometry="1"/>
    </listOfReactants>
    <listOfProducts>
      <speciesReference species="species_3" stoichiometry="1"/>
    </listOfProducts>
    <kineticLaw>
      <math xmlns="http://www.w3.org/1998/Math/MathML">
        <apply>
          <times/>
          <ci> compartment_0 </ci>
          <apply>
            <ci> function_2 </ci>
            <ci> parameter_10 </ci>
            <ci> parameter_12 </ci>
            <ci> species_19 </ci>
          </apply>
        </apply>
      </math>
    </kineticLaw>
  </reaction>
  <reaction id="reaction_135" name="Transition camT_ca1_C to camR_ca1_C" reversible="false">
    <listOfReactants>
      <speciesReference species="species_20" stoichiometry="1"/>
    </listOfReactants>
    <listOfProducts>
      <speciesReference species="species_4" stoichiometry="1"/>
    </listOfProducts>
    <kineticLaw>
      <math xmlns="http://www.w3.org/1998/Math/MathML">
        <apply>
          <times/>
          <ci> compartment_0 </ci>
          <apply>
            <ci> function_3 </ci>
            <ci> parameter_10 </ci>
            <ci> parameter_13 </ci>
            <ci> species_20 </ci>
          </apply>
        </apply>
      </math>
    </kineticLaw>
  </reaction>
  <reaction id="reaction_136" name="Transition camT_ca1_D to camR_ca1_D" reversible="false">
    <listOfReactants>
      <speciesReference species="species_21" stoichiometry="1"/>
    </listOfReactants>
    <listOfProducts>
      <speciesReference species="species_5" stoichiometry="1"/>
    </listOfProducts>
    <kineticLaw>
      <math xmlns="http://www.w3.org/1998/Math/MathML">
        <apply>
          <times/>
          <ci> compartment_0 </ci>
          <apply>
            <ci> function_4 </ci>
            <ci> parameter_10 </ci>
            <ci> parameter_14 </ci>
            <ci> species_21 </ci>
          </apply>
        </apply>
      </math>
    </kineticLaw>
  </reaction>
  <reaction id="reaction_137" name="Transition camR_ca2_AB to camT_ca2_AB" reversible="false">
    <listOfReactants>
      <speciesReference species="species_6" stoichiometry="1"/>
    </listOfReactants>
    <listOfProducts>
      <speciesReference species="species_22" stoichiometry="1"/>
    </listOfProducts>
    <kineticLaw>
      <math xmlns="http://www.w3.org/1998/Math/MathML">
        <apply>
          <times/>
          <ci> compartment_0 </ci>
          <apply>
            <ci> function_5 </ci>
            <ci> parameter_11 </ci>
            <ci> parameter_12 </ci>
            <ci> parameter_9 </ci>
            <ci> species_6 </ci>
          </apply>
        </apply>
      </math>
    </kineticLaw>
  </reaction>
  <reaction id="reaction_138" name="Transition camR_ca2_AC to camT_ca2_AC" reversible="false">
    <listOfReactants>
      <speciesReference species="species_7" stoichiometry="1"/>
    </listOfReactants>
    <listOfProducts>
      <speciesReference species="species_23" stoichiometry="1"/>
    </listOfProducts>
    <kineticLaw>
      <math xmlns="http://www.w3.org/1998/Math/MathML">
        <apply>
          <times/>
          <ci> compartment_0 </ci>
          <apply>
            <ci> function_6 </ci>
            <ci> parameter_11 </ci>
            <ci> parameter_13 </ci>
            <ci> parameter_9 </ci>
            <ci> species_7 </ci>
          </apply>
        </apply>
      </math>
    </kineticLaw>
  </reaction>
  <reaction id="reaction_139" name="Transition camR_ca2_AD to camT_ca2_AD" reversible="false">
    <listOfReactants>
      <speciesReference species="species_8" stoichiometry="1"/>
    </listOfReactants>
    <listOfProducts>
      <speciesReference species="species_24" stoichiometry="1"/>
    </listOfProducts>
    <kineticLaw>
      <math xmlns="http://www.w3.org/1998/Math/MathML">
        <apply>
          <times/>
          <ci> compartment_0 </ci>
          <apply>
            <ci> function_7 </ci>
            <ci> parameter_11 </ci>
            <ci> parameter_14 </ci>
            <ci> parameter_9 </ci>
            <ci> species_8 </ci>
          </apply>
        </apply>
      </math>
    </kineticLaw>
  </reaction>
  <reaction id="reaction_140" name="Transition camR_ca2_BC to camT_ca2_BC" reversible="false">
    <listOfReactants>
      <speciesReference species="species_9" stoichiometry="1"/>
    </listOfReactants>
    <listOfProducts>
      <speciesReference species="species_25" stoichiometry="1"/>
    </listOfProducts>
    <kineticLaw>
      <math xmlns="http://www.w3.org/1998/Math/MathML">
        <apply>
          <times/>
          <ci> compartment_0 </ci>
          <apply>
            <ci> function_8 </ci>
            <ci> parameter_12 </ci>
            <ci> parameter_13 </ci>
            <ci> parameter_9 </ci>
            <ci> species_9 </ci>
          </apply>
        </apply>
      </math>
    </kineticLaw>
  </reaction>
  <reaction id="reaction_141" name="Transition camR_ca2_BD to camT_ca2_BD" reversible="false">
    <listOfReactants>
      <speciesReference species="species_10" stoichiometry="1"/>
    </listOfReactants>
    <listOfProducts>
      <speciesReference species="species_26" stoichiometry="1"/>
    </listOfProducts>
    <kineticLaw>
      <math xmlns="http://www.w3.org/1998/Math/MathML">
        <apply>
          <times/>
          <ci> compartment_0 </ci>
          <apply>
            <ci> function_9 </ci>
            <ci> parameter_12 </ci>
            <ci> parameter_14 </ci>
            <ci> parameter_9 </ci>
            <ci> species_10 </ci>
          </apply>
        </apply>
      </math>
    </kineticLaw>
  </reaction>
  <reaction id="reaction_142" name="Transition camR_ca2_CD to camT_ca2_CD" reversible="false">
    <listOfReactants>
      <speciesReference species="species_11" stoichiometry="1"/>
    </listOfReactants>
    <listOfProducts>
      <speciesReference species="species_27" stoichiometry="1"/>
    </listOfProducts>
    <kineticLaw>
      <math xmlns="http://www.w3.org/1998/Math/MathML">
        <apply>
          <times/>
          <ci> compartment_0 </ci>
          <apply>
            <ci> function_10 </ci>
            <ci> parameter_13 </ci>
            <ci> parameter_14 </ci>
            <ci> parameter_9 </ci>
            <ci> species_11 </ci>
          </apply>
        </apply>
      </math>
    </kineticLaw>
  </reaction>
  <reaction id="reaction_143" name="Transition camT_ca2_AB to camR_ca2_AB" reversible="false">
    <listOfReactants>
      <speciesReference species="species_22" stoichiometry="1"/>
    </listOfReactants>
    <listOfProducts>
      <speciesReference species="species_6" stoichiometry="1"/>
    </listOfProducts>
    <kineticLaw>
      <math xmlns="http://www.w3.org/1998/Math/MathML">
        <apply>
          <times/>
          <ci> compartment_0 </ci>
          <apply>
            <ci> function_11 </ci>
            <ci> parameter_10 </ci>
            <ci> parameter_11 </ci>
            <ci> parameter_12 </ci>
            <ci> species_22 </ci>
          </apply>
        </apply>
      </math>
    </kineticLaw>
  </reaction>
  <reaction id="reaction_144" name="Transition camT_ca2_AC to camR_ca2_AC" reversible="false">
    <listOfReactants>
      <speciesReference species="species_23" stoichiometry="1"/>
    </listOfReactants>
    <listOfProducts>
      <speciesReference species="species_7" stoichiometry="1"/>
    </listOfProducts>
    <kineticLaw>
      <math xmlns="http://www.w3.org/1998/Math/MathML">
        <apply>
          <times/>
          <ci> compartment_0 </ci>
          <apply>
            <ci> function_12 </ci>
            <ci> parameter_10 </ci>
            <ci> parameter_11 </ci>
            <ci> parameter_13 </ci>
            <ci> species_23 </ci>
          </apply>
        </apply>
      </math>
    </kineticLaw>
  </reaction>
  <reaction id="reaction_145" name="Transition camT_ca2_AD to camR_ca2_AD" reversible="false">
    <listOfReactants>
      <speciesReference species="species_24" stoichiometry="1"/>
    </listOfReactants>
    <listOfProducts>
      <speciesReference species="species_8" stoichiometry="1"/>
    </listOfProducts>
    <kineticLaw>
      <math xmlns="http://www.w3.org/1998/Math/MathML">
        <apply>
          <times/>
          <ci> compartment_0 </ci>
          <apply>
            <ci> function_13 </ci>
            <ci> parameter_10 </ci>
            <ci> parameter_11 </ci>
            <ci> parameter_14 </ci>
            <ci> species_24 </ci>
          </apply>
        </apply>
      </math>
    </kineticLaw>
  </reaction>
  <reaction id="reaction_146" name="Transition camT_ca2_BC to camR_ca2_BC" reversible="false">
    <listOfReactants>
      <speciesReference species="species_25" stoichiometry="1"/>
    </listOfReactants>
    <listOfProducts>
      <speciesReference species="species_9" stoichiometry="1"/>
    </listOfProducts>
    <kineticLaw>
      <math xmlns="http://www.w3.org/1998/Math/MathML">
        <apply>
          <times/>
          <ci> compartment_0 </ci>
          <apply>
            <ci> function_14 </ci>
            <ci> parameter_10 </ci>
            <ci> parameter_12 </ci>
            <ci> parameter_13 </ci>
            <ci> species_25 </ci>
          </apply>
        </apply>
      </math>
    </kineticLaw>
  </reaction>
  <reaction id="reaction_147" name="Transition camT_ca2_BD to camR_ca2_BD" reversible="false">
    <listOfReactants>
      <speciesReference species="species_26" stoichiometry="1"/>
    </listOfReactants>
    <listOfProducts>
      <speciesReference species="species_10" stoichiometry="1"/>
    </listOfProducts>
    <kineticLaw>
      <math xmlns="http://www.w3.org/1998/Math/MathML">
        <apply>
          <times/>
          <ci> compartment_0 </ci>
          <apply>
            <ci> function_15 </ci>
            <ci> parameter_10 </ci>
            <ci> parameter_12 </ci>
            <ci> parameter_14 </ci>
            <ci> species_26 </ci>
          </apply>
        </apply>
      </math>
    </kineticLaw>
  </reaction>
  <reaction id="reaction_148" name="Transition camT_ca2_CD to camR_ca2_CD" reversible="false">
    <listOfReactants>
      <speciesReference species="species_27" stoichiometry="1"/>
    </listOfReactants>
    <listOfProducts>
      <speciesReference species="species_11" stoichiometry="1"/>
    </listOfProducts>
    <kineticLaw>
      <math xmlns="http://www.w3.org/1998/Math/MathML">
        <apply>
          <times/>
          <ci> compartment_0 </ci>
          <apply>
            <ci> function_16 </ci>
            <ci> parameter_10 </ci>
            <ci> parameter_13 </ci>
            <ci> parameter_14 </ci>
            <ci> species_27 </ci>
          </apply>
        </apply>
      </math>
    </kineticLaw>
  </reaction>
  <reaction id="reaction_149" name="Transition camR_ca3_ABC to camT_ca3_ABC" reversible="false">
    <listOfReactants>
      <speciesReference species="species_12" stoichiometry="1"/>
    </listOfReactants>
    <listOfProducts>
      <speciesReference species="species_28" stoichiometry="1"/>
    </listOfProducts>
    <kineticLaw>
      <math xmlns="http://www.w3.org/1998/Math/MathML">
        <apply>
          <times/>
          <ci> compartment_0 </ci>
          <apply>
            <ci> function_17 </ci>
            <ci> parameter_11 </ci>
            <ci> parameter_12 </ci>
            <ci> parameter_13 </ci>
            <ci> parameter_9 </ci>
            <ci> species_12 </ci>
          </apply>
        </apply>
      </math>
    </kineticLaw>
  </reaction>
  <reaction id="reaction_150" name="Transition camR_ca3_ABD to camT_ca3_ABD" reversible="false">
    <listOfReactants>
      <speciesReference species="species_13" stoichiometry="1"/>
    </listOfReactants>
    <listOfProducts>
      <speciesReference species="species_29" stoichiometry="1"/>
    </listOfProducts>
    <kineticLaw>
      <math xmlns="http://www.w3.org/1998/Math/MathML">
        <apply>
          <times/>
          <ci> compartment_0 </ci>
          <apply>
            <ci> function_18 </ci>
            <ci> parameter_11 </ci>
            <ci> parameter_12 </ci>
            <ci> parameter_14 </ci>
            <ci> parameter_9 </ci>
            <ci> species_13 </ci>
          </apply>
        </apply>
      </math>
    </kineticLaw>
  </reaction>
  <reaction id="reaction_151" name="Transition camR_ca3_ACD to camT_ca3_ACD" reversible="false">
    <listOfReactants>
      <speciesReference species="species_14" stoichiometry="1"/>
    </listOfReactants>
    <listOfProducts>
      <speciesReference species="species_30" stoichiometry="1"/>
    </listOfProducts>
    <kineticLaw>
      <math xmlns="http://www.w3.org/1998/Math/MathML">
        <apply>
          <times/>
          <ci> compartment_0 </ci>
          <apply>
            <ci> function_19 </ci>
            <ci> parameter_11 </ci>
            <ci> parameter_13 </ci>
            <ci> parameter_14 </ci>
            <ci> parameter_9 </ci>
            <ci> species_14 </ci>
          </apply>
        </apply>
      </math>
    </kineticLaw>
  </reaction>
  <reaction id="reaction_152" name="Transition camR_ca3_BCD to camT_ca3_BCD" reversible="false">
    <listOfReactants>
      <speciesReference species="species_15" stoichiometry="1"/>
    </listOfReactants>
    <listOfProducts>
      <speciesReference species="species_31" stoichiometry="1"/>
    </listOfProducts>
    <kineticLaw>
      <math xmlns="http://www.w3.org/1998/Math/MathML">
        <apply>
          <times/>
          <ci> compartment_0 </ci>
          <apply>
            <ci> function_20 </ci>
            <ci> parameter_12 </ci>
            <ci> parameter_13 </ci>
            <ci> parameter_14 </ci>
            <ci> parameter_9 </ci>
            <ci> species_15 </ci>
          </apply>
        </apply>
      </math>
    </kineticLaw>
  </reaction>
  <reaction id="reaction_153" name="Transition camT_ca3_ABC to camR_ca3_ABC" reversible="false">
    <listOfReactants>
      <speciesReference species="species_28" stoichiometry="1"/>
    </listOfReactants>
    <listOfProducts>
      <speciesReference species="species_12" stoichiometry="1"/>
    </listOfProducts>
    <kineticLaw>
      <math xmlns="http://www.w3.org/1998/Math/MathML">
        <apply>
          <times/>
          <ci> compartment_0 </ci>
          <apply>
            <ci> function_21 </ci>
            <ci> parameter_10 </ci>
            <ci> parameter_11 </ci>
            <ci> parameter_12 </ci>
            <ci> parameter_13 </ci>
            <ci> species_28 </ci>
          </apply>
        </apply>
      </math>
    </kineticLaw>
  </reaction>
  <reaction id="reaction_154" name="Transition camT_ca3_ABD to camR_ca3_ABD" reversible="false">
    <listOfReactants>
      <speciesReference species="species_29" stoichiometry="1"/>
    </listOfReactants>
    <listOfProducts>
      <speciesReference species="species_13" stoichiometry="1"/>
    </listOfProducts>
    <kineticLaw>
      <math xmlns="http://www.w3.org/1998/Math/MathML">
        <apply>
          <times/>
          <ci> compartment_0 </ci>
          <apply>
            <ci> function_22 </ci>
            <ci> parameter_10 </ci>
            <ci> parameter_11 </ci>
            <ci> parameter_12 </ci>
            <ci> parameter_14 </ci>
            <ci> species_29 </ci>
          </apply>
        </apply>
      </math>
    </kineticLaw>
  </reaction>
  <reaction id="reaction_155" name="Transition camT_ca3_ACD to camR_ca3_ACD" reversible="false">
    <listOfReactants>
      <speciesReference species="species_30" stoichiometry="1"/>
    </listOfReactants>
    <listOfProducts>
      <speciesReference species="species_14" stoichiometry="1"/>
    </listOfProducts>
    <kineticLaw>
      <math xmlns="http://www.w3.org/1998/Math/MathML">
        <apply>
          <times/>
          <ci> compartment_0 </ci>
          <apply>
            <ci> function_23 </ci>
            <ci> parameter_10 </ci>
            <ci> parameter_11 </ci>
            <ci> parameter_13 </ci>
            <ci> parameter_14 </ci>
            <ci> species_30 </ci>
          </apply>
        </apply>
      </math>
    </kineticLaw>
  </reaction>
  <reaction id="reaction_156" name="Transition camT_ca3_BCD to camR_ca3_BCD" reversible="false">
    <listOfReactants>
      <speciesReference species="species_31" stoichiometry="1"/>
    </listOfReactants>
    <listOfProducts>
      <speciesReference species="species_15" stoichiometry="1"/>
    </listOfProducts>
    <kineticLaw>
      <math xmlns="http://www.w3.org/1998/Math/MathML">
        <apply>
          <times/>
          <ci> compartment_0 </ci>
          <apply>
            <ci> function_24 </ci>
            <ci> parameter_10 </ci>
            <ci> parameter_12 </ci>
            <ci> parameter_13 </ci>
            <ci> parameter_14 </ci>
            <ci> species_31 </ci>
          </apply>
        </apply>
      </math>
    </kineticLaw>
  </reaction>
  <reaction id="reaction_157" name="Transition camR_ca4_ABCD to camT_ca4_ABCD" reversible="false">
    <listOfReactants>
      <speciesReference species="species_16" stoichiometry="1"/>
    </listOfReactants>
    <listOfProducts>
      <speciesReference species="species_32" stoichiometry="1"/>
    </listOfProducts>
    <kineticLaw>
      <math xmlns="http://www.w3.org/1998/Math/MathML">
        <apply>
          <times/>
          <ci> compartment_0 </ci>
          <apply>
            <ci> function_25 </ci>
            <ci> parameter_11 </ci>
            <ci> parameter_12 </ci>
            <ci> parameter_13 </ci>
            <ci> parameter_14 </ci>
            <ci> parameter_9 </ci>
            <ci> species_16 </ci>
          </apply>
        </apply>
      </math>
    </kineticLaw>
  </reaction>
  <reaction id="reaction_158" name="Transition camT_ca4_ABCD to camR_ca4_ABCD" reversible="false">
    <listOfReactants>
      <speciesReference species="species_32" stoichiometry="1"/>
    </listOfReactants>
    <listOfProducts>
      <speciesReference species="species_16" stoichiometry="1"/>
    </listOfProducts>
    <kineticLaw>
      <math xmlns="http://www.w3.org/1998/Math/MathML">
        <apply>
          <times/>
          <ci> compartment_0 </ci>
          <apply>
            <ci> function_26 </ci>
            <ci> parameter_10 </ci>
            <ci> parameter_11 </ci>
            <ci> parameter_12 </ci>
            <ci> parameter_13 </ci>
            <ci> parameter_14 </ci>
            <ci> species_32 </ci>
          </apply>
        </apply>
      </math>
    </kineticLaw>
  </reaction>
  <reaction id="reaction_159" name="CaMKII binding to camR" reversible="false">
    <listOfReactants>
      <speciesReference species="species_0" stoichiometry="1"/>
      <speciesReference species="species_33" stoichiometry="1"/>
    </listOfReactants>
    <listOfProducts>
      <speciesReference species="species_34" stoichiometry="1"/>
    </listOfProducts>
    <kineticLaw>
      <math xmlns="http://www.w3.org/1998/Math/MathML">
        <apply>
          <times/>
          <ci> compartment_0 </ci>
          <ci> parameter_15 </ci>
          <ci> species_0 </ci>
          <ci> species_33 </ci>
        </apply>
      </math>
    </kineticLaw>
  </reaction>
  <reaction id="reaction_160" name="CaMKII binding to camR_ca1_A" reversible="false">
    <listOfReactants>
      <speciesReference species="species_2" stoichiometry="1"/>
      <speciesReference species="species_33" stoichiometry="1"/>
    </listOfReactants>
    <listOfProducts>
      <speciesReference species="species_35" stoichiometry="1"/>
    </listOfProducts>
    <kineticLaw>
      <math xmlns="http://www.w3.org/1998/Math/MathML">
        <apply>
          <times/>
          <ci> compartment_0 </ci>
          <ci> parameter_15 </ci>
          <ci> species_2 </ci>
          <ci> species_33 </ci>
        </apply>
      </math>
    </kineticLaw>
  </reaction>
  <reaction id="reaction_161" name="CaMKII binding to camR_ca1_B" reversible="false">
    <listOfReactants>
      <speciesReference species="species_3" stoichiometry="1"/>
      <speciesReference species="species_33" stoichiometry="1"/>
    </listOfReactants>
    <listOfProducts>
      <speciesReference species="species_36" stoichiometry="1"/>
    </listOfProducts>
    <kineticLaw>
      <math xmlns="http://www.w3.org/1998/Math/MathML">
        <apply>
          <times/>
          <ci> compartment_0 </ci>
          <ci> parameter_15 </ci>
          <ci> species_3 </ci>
          <ci> species_33 </ci>
        </apply>
      </math>
    </kineticLaw>
  </reaction>
  <reaction id="reaction_162" name="CaMKII binding to camR_ca1_C" reversible="false">
    <listOfReactants>
      <speciesReference species="species_4" stoichiometry="1"/>
      <speciesReference species="species_33" stoichiometry="1"/>
    </listOfReactants>
    <listOfProducts>
      <speciesReference species="species_37" stoichiometry="1"/>
    </listOfProducts>
    <kineticLaw>
      <math xmlns="http://www.w3.org/1998/Math/MathML">
        <apply>
          <times/>
          <ci> compartment_0 </ci>
          <ci> parameter_15 </ci>
          <ci> species_4 </ci>
          <ci> species_33 </ci>
        </apply>
      </math>
    </kineticLaw>
  </reaction>
  <reaction id="reaction_163" name="CaMKII binding to camR_ca1_D" reversible="false">
    <listOfReactants>
      <speciesReference species="species_5" stoichiometry="1"/>
      <speciesReference species="species_33" stoichiometry="1"/>
    </listOfReactants>
    <listOfProducts>
      <speciesReference species="species_38" stoichiometry="1"/>
    </listOfProducts>
    <kineticLaw>
      <math xmlns="http://www.w3.org/1998/Math/MathML">
        <apply>
          <times/>
          <ci> compartment_0 </ci>
          <ci> parameter_15 </ci>
          <ci> species_5 </ci>
          <ci> species_33 </ci>
        </apply>
      </math>
    </kineticLaw>
  </reaction>
  <reaction id="reaction_164" name="CaMKII binding to camR_ca2_AB" reversible="false">
    <listOfReactants>
      <speciesReference species="species_6" stoichiometry="1"/>
      <speciesReference species="species_33" stoichiometry="1"/>
    </listOfReactants>
    <listOfProducts>
      <speciesReference species="species_39" stoichiometry="1"/>
    </listOfProducts>
    <kineticLaw>
      <math xmlns="http://www.w3.org/1998/Math/MathML">
        <apply>
          <times/>
          <ci> compartment_0 </ci>
          <ci> parameter_15 </ci>
          <ci> species_6 </ci>
          <ci> species_33 </ci>
        </apply>
      </math>
    </kineticLaw>
  </reaction>
  <reaction id="reaction_165" name="CaMKII binding to camR_ca2_AC" reversible="false">
    <listOfReactants>
      <speciesReference species="species_7" stoichiometry="1"/>
      <speciesReference species="species_33" stoichiometry="1"/>
    </listOfReactants>
    <listOfProducts>
      <speciesReference species="species_40" stoichiometry="1"/>
    </listOfProducts>
    <kineticLaw>
      <math xmlns="http://www.w3.org/1998/Math/MathML">
        <apply>
          <times/>
          <ci> compartment_0 </ci>
          <ci> parameter_15 </ci>
          <ci> species_7 </ci>
          <ci> species_33 </ci>
        </apply>
      </math>
    </kineticLaw>
  </reaction>
  <reaction id="reaction_166" name="CaMKII binding to camR_ca2_AD" reversible="false">
    <listOfReactants>
      <speciesReference species="species_8" stoichiometry="1"/>
      <speciesReference species="species_33" stoichiometry="1"/>
    </listOfReactants>
    <listOfProducts>
      <speciesReference species="species_41" stoichiometry="1"/>
    </listOfProducts>
    <kineticLaw>
      <math xmlns="http://www.w3.org/1998/Math/MathML">
        <apply>
          <times/>
          <ci> compartment_0 </ci>
          <ci> parameter_15 </ci>
          <ci> species_8 </ci>
          <ci> species_33 </ci>
        </apply>
      </math>
    </kineticLaw>
  </reaction>
  <reaction id="reaction_167" name="CaMKII binding to camR_ca2_BC" reversible="false">
    <listOfReactants>
      <speciesReference species="species_9" stoichiometry="1"/>
      <speciesReference species="species_33" stoichiometry="1"/>
    </listOfReactants>
    <listOfProducts>
      <speciesReference species="species_42" stoichiometry="1"/>
    </listOfProducts>
    <kineticLaw>
      <math xmlns="http://www.w3.org/1998/Math/MathML">
        <apply>
          <times/>
          <ci> compartment_0 </ci>
          <ci> parameter_15 </ci>
          <ci> species_9 </ci>
          <ci> species_33 </ci>
        </apply>
      </math>
    </kineticLaw>
  </reaction>
  <reaction id="reaction_168" name="CaMKII binding to camR_ca2_BD" reversible="false">
    <listOfReactants>
      <speciesReference species="species_10" stoichiometry="1"/>
      <speciesReference species="species_33" stoichiometry="1"/>
    </listOfReactants>
    <listOfProducts>
      <speciesReference species="species_43" stoichiometry="1"/>
    </listOfProducts>
    <kineticLaw>
      <math xmlns="http://www.w3.org/1998/Math/MathML">
        <apply>
          <times/>
          <ci> compartment_0 </ci>
          <ci> parameter_15 </ci>
          <ci> species_10 </ci>
          <ci> species_33 </ci>
        </apply>
      </math>
    </kineticLaw>
  </reaction>
  <reaction id="reaction_169" name="CaMKII binding to camR_ca2_CD" reversible="false">
    <listOfReactants>
      <speciesReference species="species_11" stoichiometry="1"/>
      <speciesReference species="species_33" stoichiometry="1"/>
    </listOfReactants>
    <listOfProducts>
      <speciesReference species="species_44" stoichiometry="1"/>
    </listOfProducts>
    <kineticLaw>
      <math xmlns="http://www.w3.org/1998/Math/MathML">
        <apply>
          <times/>
          <ci> compartment_0 </ci>
          <ci> parameter_15 </ci>
          <ci> species_11 </ci>
          <ci> species_33 </ci>
        </apply>
      </math>
    </kineticLaw>
  </reaction>
  <reaction id="reaction_170" name="CaMKII binding to camR_ca3_ABC" reversible="false">
    <listOfReactants>
      <speciesReference species="species_12" stoichiometry="1"/>
      <speciesReference species="species_33" stoichiometry="1"/>
    </listOfReactants>
    <listOfProducts>
      <speciesReference species="species_45" stoichiometry="1"/>
    </listOfProducts>
    <kineticLaw>
      <math xmlns="http://www.w3.org/1998/Math/MathML">
        <apply>
          <times/>
          <ci> compartment_0 </ci>
          <ci> parameter_15 </ci>
          <ci> species_12 </ci>
          <ci> species_33 </ci>
        </apply>
      </math>
    </kineticLaw>
  </reaction>
  <reaction id="reaction_171" name="CaMKII binding to camR_ca3_ABD" reversible="false">
    <listOfReactants>
      <speciesReference species="species_13" stoichiometry="1"/>
      <speciesReference species="species_33" stoichiometry="1"/>
    </listOfReactants>
    <listOfProducts>
      <speciesReference species="species_46" stoichiometry="1"/>
    </listOfProducts>
    <kineticLaw>
      <math xmlns="http://www.w3.org/1998/Math/MathML">
        <apply>
          <times/>
          <ci> compartment_0 </ci>
          <ci> parameter_15 </ci>
          <ci> species_13 </ci>
          <ci> species_33 </ci>
        </apply>
      </math>
    </kineticLaw>
  </reaction>
  <reaction id="reaction_172" name="CaMKII binding to camR_ca3_ACD" reversible="false">
    <listOfReactants>
      <speciesReference species="species_14" stoichiometry="1"/>
      <speciesReference species="species_33" stoichiometry="1"/>
    </listOfReactants>
    <listOfProducts>
      <speciesReference species="species_47" stoichiometry="1"/>
    </listOfProducts>
    <kineticLaw>
      <math xmlns="http://www.w3.org/1998/Math/MathML">
        <apply>
          <times/>
          <ci> compartment_0 </ci>
          <ci> parameter_15 </ci>
          <ci> species_14 </ci>
          <ci> species_33 </ci>
        </apply>
      </math>
    </kineticLaw>
  </reaction>
  <reaction id="reaction_173" name="CaMKII binding to camR_ca3_BCD" reversible="false">
    <listOfReactants>
      <speciesReference species="species_15" stoichiometry="1"/>
      <speciesReference species="species_33" stoichiometry="1"/>
    </listOfReactants>
    <listOfProducts>
      <speciesReference species="species_48" stoichiometry="1"/>
    </listOfProducts>
    <kineticLaw>
      <math xmlns="http://www.w3.org/1998/Math/MathML">
        <apply>
          <times/>
          <ci> compartment_0 </ci>
          <ci> parameter_15 </ci>
          <ci> species_15 </ci>
          <ci> species_33 </ci>
        </apply>
      </math>
    </kineticLaw>
  </reaction>
  <reaction id="reaction_174" name="CaMKII binding to camR_ca4_ABCD" reversible="false">
    <listOfReactants>
      <speciesReference species="species_16" stoichiometry="1"/>
      <speciesReference species="species_33" stoichiometry="1"/>
    </listOfReactants>
    <listOfProducts>
      <speciesReference species="species_49" stoichiometry="1"/>
    </listOfProducts>
    <kineticLaw>
      <math xmlns="http://www.w3.org/1998/Math/MathML">
        <apply>
          <times/>
          <ci> compartment_0 </ci>
          <ci> parameter_15 </ci>
          <ci> species_16 </ci>
          <ci> species_33 </ci>
        </apply>
      </math>
    </kineticLaw>
  </reaction>
  <reaction id="reaction_175" name="CaMKII dissociation from camR" reversible="false">
    <listOfReactants>
      <speciesReference species="species_34" stoichiometry="1"/>
    </listOfReactants>
    <listOfProducts>
      <speciesReference species="species_0" stoichiometry="1"/>
      <speciesReference species="species_33" stoichiometry="1"/>
    </listOfProducts>
    <kineticLaw>
      <math xmlns="http://www.w3.org/1998/Math/MathML">
        <apply>
          <times/>
          <ci> compartment_0 </ci>
          <ci> parameter_16 </ci>
          <ci> species_34 </ci>
        </apply>
      </math>
    </kineticLaw>
  </reaction>
  <reaction id="reaction_176" name="CaMKII dissociation from camR_ca1_A" reversible="false">
    <listOfReactants>
      <speciesReference species="species_35" stoichiometry="1"/>
    </listOfReactants>
    <listOfProducts>
      <speciesReference species="species_2" stoichiometry="1"/>
      <speciesReference species="species_33" stoichiometry="1"/>
    </listOfProducts>
    <kineticLaw>
      <math xmlns="http://www.w3.org/1998/Math/MathML">
        <apply>
          <times/>
          <ci> compartment_0 </ci>
          <ci> parameter_16 </ci>
          <ci> species_35 </ci>
        </apply>
      </math>
    </kineticLaw>
  </reaction>
  <reaction id="reaction_177" name="CaMKII dissociation from camR_ca1_B" reversible="false">
    <listOfReactants>
      <speciesReference species="species_36" stoichiometry="1"/>
    </listOfReactants>
    <listOfProducts>
      <speciesReference species="species_3" stoichiometry="1"/>
      <speciesReference species="species_33" stoichiometry="1"/>
    </listOfProducts>
    <kineticLaw>
      <math xmlns="http://www.w3.org/1998/Math/MathML">
        <apply>
          <times/>
          <ci> compartment_0 </ci>
          <ci> parameter_16 </ci>
          <ci> species_36 </ci>
        </apply>
      </math>
    </kineticLaw>
  </reaction>
  <reaction id="reaction_178" name="CaMKII dissociation from camR_ca1_C" reversible="false">
    <listOfReactants>
      <speciesReference species="species_37" stoichiometry="1"/>
    </listOfReactants>
    <listOfProducts>
      <speciesReference species="species_4" stoichiometry="1"/>
      <speciesReference species="species_33" stoichiometry="1"/>
    </listOfProducts>
    <kineticLaw>
      <math xmlns="http://www.w3.org/1998/Math/MathML">
        <apply>
          <times/>
          <ci> compartment_0 </ci>
          <ci> parameter_16 </ci>
          <ci> species_37 </ci>
        </apply>
      </math>
    </kineticLaw>
  </reaction>
  <reaction id="reaction_179" name="CaMKII dissociation from camR_ca1_D" reversible="false">
    <listOfReactants>
      <speciesReference species="species_38" stoichiometry="1"/>
    </listOfReactants>
    <listOfProducts>
      <speciesReference species="species_5" stoichiometry="1"/>
      <speciesReference species="species_33" stoichiometry="1"/>
    </listOfProducts>
    <kineticLaw>
      <math xmlns="http://www.w3.org/1998/Math/MathML">
        <apply>
          <times/>
          <ci> compartment_0 </ci>
          <ci> parameter_16 </ci>
          <ci> species_38 </ci>
        </apply>
      </math>
    </kineticLaw>
  </reaction>
  <reaction id="reaction_180" name="CaMKII dissociation from camR_ca2_AB" reversible="false">
    <listOfReactants>
      <speciesReference species="species_39" stoichiometry="1"/>
    </listOfReactants>
    <listOfProducts>
      <speciesReference species="species_6" stoichiometry="1"/>
      <speciesReference species="species_33" stoichiometry="1"/>
    </listOfProducts>
    <kineticLaw>
      <math xmlns="http://www.w3.org/1998/Math/MathML">
        <apply>
          <times/>
          <ci> compartment_0 </ci>
          <ci> parameter_16 </ci>
          <ci> species_39 </ci>
        </apply>
      </math>
    </kineticLaw>
  </reaction>
  <reaction id="reaction_181" name="CaMKII dissociation from camR_ca2_AC" reversible="false">
    <listOfReactants>
      <speciesReference species="species_40" stoichiometry="1"/>
    </listOfReactants>
    <listOfProducts>
      <speciesReference species="species_7" stoichiometry="1"/>
      <speciesReference species="species_33" stoichiometry="1"/>
    </listOfProducts>
    <kineticLaw>
      <math xmlns="http://www.w3.org/1998/Math/MathML">
        <apply>
          <times/>
          <ci> compartment_0 </ci>
          <ci> parameter_16 </ci>
          <ci> species_40 </ci>
        </apply>
      </math>
    </kineticLaw>
  </reaction>
  <reaction id="reaction_182" name="CaMKII dissociation from camR_ca2_AD" reversible="false">
    <listOfReactants>
      <speciesReference species="species_41" stoichiometry="1"/>
    </listOfReactants>
    <listOfProducts>
      <speciesReference species="species_8" stoichiometry="1"/>
      <speciesReference species="species_33" stoichiometry="1"/>
    </listOfProducts>
    <kineticLaw>
      <math xmlns="http://www.w3.org/1998/Math/MathML">
        <apply>
          <times/>
          <ci> compartment_0 </ci>
          <ci> parameter_16 </ci>
          <ci> species_41 </ci>
        </apply>
      </math>
    </kineticLaw>
  </reaction>
  <reaction id="reaction_183" name="CaMKII dissociation from camR_ca2_BC" reversible="false">
    <listOfReactants>
      <speciesReference species="species_42" stoichiometry="1"/>
    </listOfReactants>
    <listOfProducts>
      <speciesReference species="species_9" stoichiometry="1"/>
      <speciesReference species="species_33" stoichiometry="1"/>
    </listOfProducts>
    <kineticLaw>
      <math xmlns="http://www.w3.org/1998/Math/MathML">
        <apply>
          <times/>
          <ci> compartment_0 </ci>
          <ci> parameter_16 </ci>
          <ci> species_42 </ci>
        </apply>
      </math>
    </kineticLaw>
  </reaction>
  <reaction id="reaction_184" name="CaMKII dissociation from camR_ca2_BD" reversible="false">
    <listOfReactants>
      <speciesReference species="species_43" stoichiometry="1"/>
    </listOfReactants>
    <listOfProducts>
      <speciesReference species="species_10" stoichiometry="1"/>
      <speciesReference species="species_33" stoichiometry="1"/>
    </listOfProducts>
    <kineticLaw>
      <math xmlns="http://www.w3.org/1998/Math/MathML">
        <apply>
          <times/>
          <ci> compartment_0 </ci>
          <ci> parameter_16 </ci>
          <ci> species_43 </ci>
        </apply>
      </math>
    </kineticLaw>
  </reaction>
  <reaction id="reaction_185" name="CaMKII dissociation from camR_ca2_CD" reversible="false">
    <listOfReactants>
      <speciesReference species="species_44" stoichiometry="1"/>
    </listOfReactants>
    <listOfProducts>
      <speciesReference species="species_11" stoichiometry="1"/>
      <speciesReference species="species_33" stoichiometry="1"/>
    </listOfProducts>
    <kineticLaw>
      <math xmlns="http://www.w3.org/1998/Math/MathML">
        <apply>
          <times/>
          <ci> compartment_0 </ci>
          <ci> parameter_16 </ci>
          <ci> species_44 </ci>
        </apply>
      </math>
    </kineticLaw>
  </reaction>
  <reaction id="reaction_186" name="CaMKII dissociation from camR_ca3_ABC" reversible="false">
    <listOfReactants>
      <speciesReference species="species_45" stoichiometry="1"/>
    </listOfReactants>
    <listOfProducts>
      <speciesReference species="species_12" stoichiometry="1"/>
      <speciesReference species="species_33" stoichiometry="1"/>
    </listOfProducts>
    <kineticLaw>
      <math xmlns="http://www.w3.org/1998/Math/MathML">
        <apply>
          <times/>
          <ci> compartment_0 </ci>
          <ci> parameter_16 </ci>
          <ci> species_45 </ci>
        </apply>
      </math>
    </kineticLaw>
  </reaction>
  <reaction id="reaction_187" name="CaMKII dissociation from camR_ca3_ABD" reversible="false">
    <listOfReactants>
      <speciesReference species="species_46" stoichiometry="1"/>
    </listOfReactants>
    <listOfProducts>
      <speciesReference species="species_13" stoichiometry="1"/>
      <speciesReference species="species_33" stoichiometry="1"/>
    </listOfProducts>
    <kineticLaw>
      <math xmlns="http://www.w3.org/1998/Math/MathML">
        <apply>
          <times/>
          <ci> compartment_0 </ci>
          <ci> parameter_16 </ci>
          <ci> species_46 </ci>
        </apply>
      </math>
    </kineticLaw>
  </reaction>
  <reaction id="reaction_188" name="CaMKII dissociation from camR_ca3_ACD" reversible="false">
    <listOfReactants>
      <speciesReference species="species_47" stoichiometry="1"/>
    </listOfReactants>
    <listOfProducts>
      <speciesReference species="species_14" stoichiometry="1"/>
      <speciesReference species="species_33" stoichiometry="1"/>
    </listOfProducts>
    <kineticLaw>
      <math xmlns="http://www.w3.org/1998/Math/MathML">
        <apply>
          <times/>
          <ci> compartment_0 </ci>
          <ci> parameter_16 </ci>
          <ci> species_47 </ci>
        </apply>
      </math>
    </kineticLaw>
  </reaction>
  <reaction id="reaction_189" name="CaMKII dissociation from camR_ca3_BCD" reversible="false">
    <listOfReactants>
      <speciesReference species="species_48" stoichiometry="1"/>
    </listOfReactants>
    <listOfProducts>
      <speciesReference species="species_15" stoichiometry="1"/>
      <speciesReference species="species_33" stoichiometry="1"/>
    </listOfProducts>
    <kineticLaw>
      <math xmlns="http://www.w3.org/1998/Math/MathML">
        <apply>
          <times/>
          <ci> compartment_0 </ci>
          <ci> parameter_16 </ci>
          <ci> species_48 </ci>
        </apply>
      </math>
    </kineticLaw>
  </reaction>
  <reaction id="reaction_190" name="CaMKII dissociation from camR_ca4_ABCD" reversible="false">
    <listOfReactants>
      <speciesReference species="species_49" stoichiometry="1"/>
    </listOfReactants>
    <listOfProducts>
      <speciesReference species="species_16" stoichiometry="1"/>
      <speciesReference species="species_33" stoichiometry="1"/>
    </listOfProducts>
    <kineticLaw>
      <math xmlns="http://www.w3.org/1998/Math/MathML">
        <apply>
          <times/>
          <ci> compartment_0 </ci>
          <ci> parameter_16 </ci>
          <ci> species_49 </ci>
        </apply>
      </math>
    </kineticLaw>
  </reaction>
  <reaction metaid="COPASI73" id="reaction_191" name="PP2B binding to camR" reversible="false">
    <annotation>
      <rdf:RDF xmlns:dcterms="http://purl.org/dc/terms/" xmlns:rdf="http://www.w3.org/1999/02/22-rdf-syntax-ns#" xmlns:dc="http://purl.org/dc/elements/1.1/" xmlns:bqbiol="http://biomodels.net/biology-qualifiers/" xmlns:bqmodel="http://biomodels.net/model-qualifiers/" xmlns:vCard="http://www.w3.org/2001/vcard-rdf/3.0#">
        <rdf:Description rdf:about="#COPASI73">
          <bqbiol:isVersionOf>
            <rdf:Bag>
              <rdf:li rdf:resource="http://identifiers.org/reactome/REACT_15299"/>
            </rdf:Bag>
          </bqbiol:isVersionOf>
        </rdf:Description>
      </rdf:RDF>
      <COPASI xmlns="http://www.copasi.org/static/sbml">
        <rdf:RDF xmlns:rdf="http://www.w3.org/1999/02/22-rdf-syntax-ns#" xmlns:CopasiMT="http://www.copasi.org/RDF/MiriamTerms#">
          <rdf:Description rdf:about="#COPASI73">
            <CopasiMT:isVersionOf>
              <rdf:Bag>
                <rdf:li rdf:resource="http://identifiers.org/reactome/REACT_15299"/>
              </rdf:Bag>
            </CopasiMT:isVersionOf>
          </rdf:Description>
        </rdf:RDF>
      </COPASI>
    </annotation>
    <listOfReactants>
      <speciesReference species="species_0" stoichiometry="1"/>
      <speciesReference species="species_50" stoichiometry="1"/>
    </listOfReactants>
    <listOfProducts>
      <speciesReference species="species_51" stoichiometry="1"/>
    </listOfProducts>
    <kineticLaw>
      <math xmlns="http://www.w3.org/1998/Math/MathML">
        <apply>
          <times/>
          <ci> compartment_0 </ci>
          <ci> parameter_17 </ci>
          <ci> species_0 </ci>
          <ci> species_50 </ci>
        </apply>
      </math>
    </kineticLaw>
  </reaction>
  <reaction metaid="COPASI74" id="reaction_192" name="PP2B binding to camR_ca1_A" reversible="false">
    <annotation>
      <rdf:RDF xmlns:dcterms="http://purl.org/dc/terms/" xmlns:rdf="http://www.w3.org/1999/02/22-rdf-syntax-ns#" xmlns:dc="http://purl.org/dc/elements/1.1/" xmlns:bqbiol="http://biomodels.net/biology-qualifiers/" xmlns:bqmodel="http://biomodels.net/model-qualifiers/" xmlns:vCard="http://www.w3.org/2001/vcard-rdf/3.0#">
        <rdf:Description rdf:about="#COPASI74">
          <bqbiol:isVersionOf>
            <rdf:Bag>
              <rdf:li rdf:resource="http://identifiers.org/reactome/REACT_15299"/>
            </rdf:Bag>
          </bqbiol:isVersionOf>
        </rdf:Description>
      </rdf:RDF>
      <COPASI xmlns="http://www.copasi.org/static/sbml">
        <rdf:RDF xmlns:rdf="http://www.w3.org/1999/02/22-rdf-syntax-ns#" xmlns:CopasiMT="http://www.copasi.org/RDF/MiriamTerms#">
          <rdf:Description rdf:about="#COPASI74">
            <CopasiMT:isVersionOf>
              <rdf:Bag>
                <rdf:li rdf:resource="http://identifiers.org/reactome/REACT_15299"/>
              </rdf:Bag>
            </CopasiMT:isVersionOf>
          </rdf:Description>
        </rdf:RDF>
      </COPASI>
    </annotation>
    <listOfReactants>
      <speciesReference species="species_2" stoichiometry="1"/>
      <speciesReference species="species_50" stoichiometry="1"/>
    </listOfReactants>
    <listOfProducts>
      <speciesReference species="species_52" stoichiometry="1"/>
    </listOfProducts>
    <kineticLaw>
      <math xmlns="http://www.w3.org/1998/Math/MathML">
        <apply>
          <times/>
          <ci> compartment_0 </ci>
          <ci> parameter_17 </ci>
          <ci> species_2 </ci>
          <ci> species_50 </ci>
        </apply>
      </math>
    </kineticLaw>
  </reaction>
  <reaction metaid="COPASI75" id="reaction_193" name="PP2B binding to camR_ca1_B" reversible="false">
    <annotation>
      <rdf:RDF xmlns:dcterms="http://purl.org/dc/terms/" xmlns:rdf="http://www.w3.org/1999/02/22-rdf-syntax-ns#" xmlns:dc="http://purl.org/dc/elements/1.1/" xmlns:bqbiol="http://biomodels.net/biology-qualifiers/" xmlns:bqmodel="http://biomodels.net/model-qualifiers/" xmlns:vCard="http://www.w3.org/2001/vcard-rdf/3.0#">
        <rdf:Description rdf:about="#COPASI75">
          <bqbiol:isVersionOf>
            <rdf:Bag>
              <rdf:li rdf:resource="http://identifiers.org/reactome/REACT_15299"/>
            </rdf:Bag>
          </bqbiol:isVersionOf>
        </rdf:Description>
      </rdf:RDF>
      <COPASI xmlns="http://www.copasi.org/static/sbml">
        <rdf:RDF xmlns:rdf="http://www.w3.org/1999/02/22-rdf-syntax-ns#" xmlns:CopasiMT="http://www.copasi.org/RDF/MiriamTerms#">
          <rdf:Description rdf:about="#COPASI75">
            <CopasiMT:isVersionOf>
              <rdf:Bag>
                <rdf:li rdf:resource="http://identifiers.org/reactome/REACT_15299"/>
              </rdf:Bag>
            </CopasiMT:isVersionOf>
          </rdf:Description>
        </rdf:RDF>
      </COPASI>
    </annotation>
    <listOfReactants>
      <speciesReference species="species_3" stoichiometry="1"/>
      <speciesReference species="species_50" stoichiometry="1"/>
    </listOfReactants>
    <listOfProducts>
      <speciesReference species="species_53" stoichiometry="1"/>
    </listOfProducts>
    <kineticLaw>
      <math xmlns="http://www.w3.org/1998/Math/MathML">
        <apply>
          <times/>
          <ci> compartment_0 </ci>
          <ci> parameter_17 </ci>
          <ci> species_3 </ci>
          <ci> species_50 </ci>
        </apply>
      </math>
    </kineticLaw>
  </reaction>
  <reaction metaid="COPASI76" id="reaction_194" name="PP2B binding to camR_ca1_C" reversible="false">
    <annotation>
      <rdf:RDF xmlns:dcterms="http://purl.org/dc/terms/" xmlns:rdf="http://www.w3.org/1999/02/22-rdf-syntax-ns#" xmlns:dc="http://purl.org/dc/elements/1.1/" xmlns:bqbiol="http://biomodels.net/biology-qualifiers/" xmlns:bqmodel="http://biomodels.net/model-qualifiers/" xmlns:vCard="http://www.w3.org/2001/vcard-rdf/3.0#">
        <rdf:Description rdf:about="#COPASI76">
          <bqbiol:isVersionOf>
            <rdf:Bag>
              <rdf:li rdf:resource="http://identifiers.org/reactome/REACT_15299"/>
            </rdf:Bag>
          </bqbiol:isVersionOf>
        </rdf:Description>
      </rdf:RDF>
      <COPASI xmlns="http://www.copasi.org/static/sbml">
        <rdf:RDF xmlns:rdf="http://www.w3.org/1999/02/22-rdf-syntax-ns#" xmlns:CopasiMT="http://www.copasi.org/RDF/MiriamTerms#">
          <rdf:Description rdf:about="#COPASI76">
            <CopasiMT:isVersionOf>
              <rdf:Bag>
                <rdf:li rdf:resource="http://identifiers.org/reactome/REACT_15299"/>
              </rdf:Bag>
            </CopasiMT:isVersionOf>
          </rdf:Description>
        </rdf:RDF>
      </COPASI>
    </annotation>
    <listOfReactants>
      <speciesReference species="species_4" stoichiometry="1"/>
      <speciesReference species="species_50" stoichiometry="1"/>
    </listOfReactants>
    <listOfProducts>
      <speciesReference species="species_54" stoichiometry="1"/>
    </listOfProducts>
    <kineticLaw>
      <math xmlns="http://www.w3.org/1998/Math/MathML">
        <apply>
          <times/>
          <ci> compartment_0 </ci>
          <ci> parameter_17 </ci>
          <ci> species_4 </ci>
          <ci> species_50 </ci>
        </apply>
      </math>
    </kineticLaw>
  </reaction>
  <reaction metaid="COPASI77" id="reaction_195" name="PP2B binding to camR_ca1_D" reversible="false">
    <annotation>
      <rdf:RDF xmlns:dcterms="http://purl.org/dc/terms/" xmlns:rdf="http://www.w3.org/1999/02/22-rdf-syntax-ns#" xmlns:dc="http://purl.org/dc/elements/1.1/" xmlns:bqbiol="http://biomodels.net/biology-qualifiers/" xmlns:bqmodel="http://biomodels.net/model-qualifiers/" xmlns:vCard="http://www.w3.org/2001/vcard-rdf/3.0#">
        <rdf:Description rdf:about="#COPASI77">
          <bqbiol:isVersionOf>
            <rdf:Bag>
              <rdf:li rdf:resource="http://identifiers.org/reactome/REACT_15299"/>
            </rdf:Bag>
          </bqbiol:isVersionOf>
        </rdf:Description>
      </rdf:RDF>
      <COPASI xmlns="http://www.copasi.org/static/sbml">
        <rdf:RDF xmlns:rdf="http://www.w3.org/1999/02/22-rdf-syntax-ns#" xmlns:CopasiMT="http://www.copasi.org/RDF/MiriamTerms#">
          <rdf:Description rdf:about="#COPASI77">
            <CopasiMT:isVersionOf>
              <rdf:Bag>
                <rdf:li rdf:resource="http://identifiers.org/reactome/REACT_15299"/>
              </rdf:Bag>
            </CopasiMT:isVersionOf>
          </rdf:Description>
        </rdf:RDF>
      </COPASI>
    </annotation>
    <listOfReactants>
      <speciesReference species="species_5" stoichiometry="1"/>
      <speciesReference species="species_50" stoichiometry="1"/>
    </listOfReactants>
    <listOfProducts>
      <speciesReference species="species_55" stoichiometry="1"/>
    </listOfProducts>
    <kineticLaw>
      <math xmlns="http://www.w3.org/1998/Math/MathML">
        <apply>
          <times/>
          <ci> compartment_0 </ci>
          <ci> parameter_17 </ci>
          <ci> species_5 </ci>
          <ci> species_50 </ci>
        </apply>
      </math>
    </kineticLaw>
  </reaction>
  <reaction metaid="COPASI78" id="reaction_196" name="PP2B binding to camR_ca2_AB" reversible="false">
    <annotation>
      <rdf:RDF xmlns:dcterms="http://purl.org/dc/terms/" xmlns:rdf="http://www.w3.org/1999/02/22-rdf-syntax-ns#" xmlns:dc="http://purl.org/dc/elements/1.1/" xmlns:bqbiol="http://biomodels.net/biology-qualifiers/" xmlns:bqmodel="http://biomodels.net/model-qualifiers/" xmlns:vCard="http://www.w3.org/2001/vcard-rdf/3.0#">
        <rdf:Description rdf:about="#COPASI78">
          <bqbiol:isVersionOf>
            <rdf:Bag>
              <rdf:li rdf:resource="http://identifiers.org/reactome/REACT_15299"/>
            </rdf:Bag>
          </bqbiol:isVersionOf>
        </rdf:Description>
      </rdf:RDF>
      <COPASI xmlns="http://www.copasi.org/static/sbml">
        <rdf:RDF xmlns:rdf="http://www.w3.org/1999/02/22-rdf-syntax-ns#" xmlns:CopasiMT="http://www.copasi.org/RDF/MiriamTerms#">
          <rdf:Description rdf:about="#COPASI78">
            <CopasiMT:isVersionOf>
              <rdf:Bag>
                <rdf:li rdf:resource="http://identifiers.org/reactome/REACT_15299"/>
              </rdf:Bag>
            </CopasiMT:isVersionOf>
          </rdf:Description>
        </rdf:RDF>
      </COPASI>
    </annotation>
    <listOfReactants>
      <speciesReference species="species_6" stoichiometry="1"/>
      <speciesReference species="species_50" stoichiometry="1"/>
    </listOfReactants>
    <listOfProducts>
      <speciesReference species="species_56" stoichiometry="1"/>
    </listOfProducts>
    <kineticLaw>
      <math xmlns="http://www.w3.org/1998/Math/MathML">
        <apply>
          <times/>
          <ci> compartment_0 </ci>
          <ci> parameter_17 </ci>
          <ci> species_6 </ci>
          <ci> species_50 </ci>
        </apply>
      </math>
    </kineticLaw>
  </reaction>
  <reaction metaid="COPASI79" id="reaction_197" name="PP2B binding to camR_ca2_AC" reversible="false">
    <annotation>
      <rdf:RDF xmlns:dcterms="http://purl.org/dc/terms/" xmlns:rdf="http://www.w3.org/1999/02/22-rdf-syntax-ns#" xmlns:dc="http://purl.org/dc/elements/1.1/" xmlns:bqbiol="http://biomodels.net/biology-qualifiers/" xmlns:bqmodel="http://biomodels.net/model-qualifiers/" xmlns:vCard="http://www.w3.org/2001/vcard-rdf/3.0#">
        <rdf:Description rdf:about="#COPASI79">
          <bqbiol:isVersionOf>
            <rdf:Bag>
              <rdf:li rdf:resource="http://identifiers.org/reactome/REACT_15299"/>
            </rdf:Bag>
          </bqbiol:isVersionOf>
        </rdf:Description>
      </rdf:RDF>
      <COPASI xmlns="http://www.copasi.org/static/sbml">
        <rdf:RDF xmlns:rdf="http://www.w3.org/1999/02/22-rdf-syntax-ns#" xmlns:CopasiMT="http://www.copasi.org/RDF/MiriamTerms#">
          <rdf:Description rdf:about="#COPASI79">
            <CopasiMT:isVersionOf>
              <rdf:Bag>
                <rdf:li rdf:resource="http://identifiers.org/reactome/REACT_15299"/>
              </rdf:Bag>
            </CopasiMT:isVersionOf>
          </rdf:Description>
        </rdf:RDF>
      </COPASI>
    </annotation>
    <listOfReactants>
      <speciesReference species="species_7" stoichiometry="1"/>
      <speciesReference species="species_50" stoichiometry="1"/>
    </listOfReactants>
    <listOfProducts>
      <speciesReference species="species_57" stoichiometry="1"/>
    </listOfProducts>
    <kineticLaw>
      <math xmlns="http://www.w3.org/1998/Math/MathML">
        <apply>
          <times/>
          <ci> compartment_0 </ci>
          <ci> parameter_17 </ci>
          <ci> species_7 </ci>
          <ci> species_50 </ci>
        </apply>
      </math>
    </kineticLaw>
  </reaction>
  <reaction metaid="COPASI80" id="reaction_198" name="PP2B binding to camR_ca2_AD" reversible="false">
    <annotation>
      <rdf:RDF xmlns:dcterms="http://purl.org/dc/terms/" xmlns:rdf="http://www.w3.org/1999/02/22-rdf-syntax-ns#" xmlns:dc="http://purl.org/dc/elements/1.1/" xmlns:bqbiol="http://biomodels.net/biology-qualifiers/" xmlns:bqmodel="http://biomodels.net/model-qualifiers/" xmlns:vCard="http://www.w3.org/2001/vcard-rdf/3.0#">
        <rdf:Description rdf:about="#COPASI80">
          <bqbiol:isVersionOf>
            <rdf:Bag>
              <rdf:li rdf:resource="http://identifiers.org/reactome/REACT_15299"/>
            </rdf:Bag>
          </bqbiol:isVersionOf>
        </rdf:Description>
      </rdf:RDF>
      <COPASI xmlns="http://www.copasi.org/static/sbml">
        <rdf:RDF xmlns:rdf="http://www.w3.org/1999/02/22-rdf-syntax-ns#" xmlns:CopasiMT="http://www.copasi.org/RDF/MiriamTerms#">
          <rdf:Description rdf:about="#COPASI80">
            <CopasiMT:isVersionOf>
              <rdf:Bag>
                <rdf:li rdf:resource="http://identifiers.org/reactome/REACT_15299"/>
              </rdf:Bag>
            </CopasiMT:isVersionOf>
          </rdf:Description>
        </rdf:RDF>
      </COPASI>
    </annotation>
    <listOfReactants>
      <speciesReference species="species_8" stoichiometry="1"/>
      <speciesReference species="species_50" stoichiometry="1"/>
    </listOfReactants>
    <listOfProducts>
      <speciesReference species="species_58" stoichiometry="1"/>
    </listOfProducts>
    <kineticLaw>
      <math xmlns="http://www.w3.org/1998/Math/MathML">
        <apply>
          <times/>
          <ci> compartment_0 </ci>
          <ci> parameter_17 </ci>
          <ci> species_8 </ci>
          <ci> species_50 </ci>
        </apply>
      </math>
    </kineticLaw>
  </reaction>
  <reaction metaid="COPASI81" id="reaction_199" name="PP2B binding to camR_ca2_BC" reversible="false">
    <annotation>
      <rdf:RDF xmlns:dcterms="http://purl.org/dc/terms/" xmlns:rdf="http://www.w3.org/1999/02/22-rdf-syntax-ns#" xmlns:dc="http://purl.org/dc/elements/1.1/" xmlns:bqbiol="http://biomodels.net/biology-qualifiers/" xmlns:bqmodel="http://biomodels.net/model-qualifiers/" xmlns:vCard="http://www.w3.org/2001/vcard-rdf/3.0#">
        <rdf:Description rdf:about="#COPASI81">
          <bqbiol:isVersionOf>
            <rdf:Bag>
              <rdf:li rdf:resource="http://identifiers.org/reactome/REACT_15299"/>
            </rdf:Bag>
          </bqbiol:isVersionOf>
        </rdf:Description>
      </rdf:RDF>
      <COPASI xmlns="http://www.copasi.org/static/sbml">
        <rdf:RDF xmlns:rdf="http://www.w3.org/1999/02/22-rdf-syntax-ns#" xmlns:CopasiMT="http://www.copasi.org/RDF/MiriamTerms#">
          <rdf:Description rdf:about="#COPASI81">
            <CopasiMT:isVersionOf>
              <rdf:Bag>
                <rdf:li rdf:resource="http://identifiers.org/reactome/REACT_15299"/>
              </rdf:Bag>
            </CopasiMT:isVersionOf>
          </rdf:Description>
        </rdf:RDF>
      </COPASI>
    </annotation>
    <listOfReactants>
      <speciesReference species="species_9" stoichiometry="1"/>
      <speciesReference species="species_50" stoichiometry="1"/>
    </listOfReactants>
    <listOfProducts>
      <speciesReference species="species_59" stoichiometry="1"/>
    </listOfProducts>
    <kineticLaw>
      <math xmlns="http://www.w3.org/1998/Math/MathML">
        <apply>
          <times/>
          <ci> compartment_0 </ci>
          <ci> parameter_17 </ci>
          <ci> species_9 </ci>
          <ci> species_50 </ci>
        </apply>
      </math>
    </kineticLaw>
  </reaction>
  <reaction metaid="COPASI82" id="reaction_200" name="PP2B binding to camR_ca2_BD" reversible="false">
    <annotation>
      <rdf:RDF xmlns:dcterms="http://purl.org/dc/terms/" xmlns:rdf="http://www.w3.org/1999/02/22-rdf-syntax-ns#" xmlns:dc="http://purl.org/dc/elements/1.1/" xmlns:bqbiol="http://biomodels.net/biology-qualifiers/" xmlns:bqmodel="http://biomodels.net/model-qualifiers/" xmlns:vCard="http://www.w3.org/2001/vcard-rdf/3.0#">
        <rdf:Description rdf:about="#COPASI82">
          <bqbiol:isVersionOf>
            <rdf:Bag>
              <rdf:li rdf:resource="http://identifiers.org/reactome/REACT_15299"/>
            </rdf:Bag>
          </bqbiol:isVersionOf>
        </rdf:Description>
      </rdf:RDF>
      <COPASI xmlns="http://www.copasi.org/static/sbml">
        <rdf:RDF xmlns:rdf="http://www.w3.org/1999/02/22-rdf-syntax-ns#" xmlns:CopasiMT="http://www.copasi.org/RDF/MiriamTerms#">
          <rdf:Description rdf:about="#COPASI82">
            <CopasiMT:isVersionOf>
              <rdf:Bag>
                <rdf:li rdf:resource="http://identifiers.org/reactome/REACT_15299"/>
              </rdf:Bag>
            </CopasiMT:isVersionOf>
          </rdf:Description>
        </rdf:RDF>
      </COPASI>
    </annotation>
    <listOfReactants>
      <speciesReference species="species_10" stoichiometry="1"/>
      <speciesReference species="species_50" stoichiometry="1"/>
    </listOfReactants>
    <listOfProducts>
      <speciesReference species="species_60" stoichiometry="1"/>
    </listOfProducts>
    <kineticLaw>
      <math xmlns="http://www.w3.org/1998/Math/MathML">
        <apply>
          <times/>
          <ci> compartment_0 </ci>
          <ci> parameter_17 </ci>
          <ci> species_10 </ci>
          <ci> species_50 </ci>
        </apply>
      </math>
    </kineticLaw>
  </reaction>
  <reaction metaid="COPASI83" id="reaction_201" name="PP2B binding to camR_ca2_CD" reversible="false">
    <annotation>
      <rdf:RDF xmlns:dcterms="http://purl.org/dc/terms/" xmlns:rdf="http://www.w3.org/1999/02/22-rdf-syntax-ns#" xmlns:dc="http://purl.org/dc/elements/1.1/" xmlns:bqbiol="http://biomodels.net/biology-qualifiers/" xmlns:bqmodel="http://biomodels.net/model-qualifiers/" xmlns:vCard="http://www.w3.org/2001/vcard-rdf/3.0#">
        <rdf:Description rdf:about="#COPASI83">
          <bqbiol:isVersionOf>
            <rdf:Bag>
              <rdf:li rdf:resource="http://identifiers.org/reactome/REACT_15299"/>
            </rdf:Bag>
          </bqbiol:isVersionOf>
        </rdf:Description>
      </rdf:RDF>
      <COPASI xmlns="http://www.copasi.org/static/sbml">
        <rdf:RDF xmlns:rdf="http://www.w3.org/1999/02/22-rdf-syntax-ns#" xmlns:CopasiMT="http://www.copasi.org/RDF/MiriamTerms#">
          <rdf:Description rdf:about="#COPASI83">
            <CopasiMT:isVersionOf>
              <rdf:Bag>
                <rdf:li rdf:resource="http://identifiers.org/reactome/REACT_15299"/>
              </rdf:Bag>
            </CopasiMT:isVersionOf>
          </rdf:Description>
        </rdf:RDF>
      </COPASI>
    </annotation>
    <listOfReactants>
      <speciesReference species="species_11" stoichiometry="1"/>
      <speciesReference species="species_50" stoichiometry="1"/>
    </listOfReactants>
    <listOfProducts>
      <speciesReference species="species_61" stoichiometry="1"/>
    </listOfProducts>
    <kineticLaw>
      <math xmlns="http://www.w3.org/1998/Math/MathML">
        <apply>
          <times/>
          <ci> compartment_0 </ci>
          <ci> parameter_17 </ci>
          <ci> species_11 </ci>
          <ci> species_50 </ci>
        </apply>
      </math>
    </kineticLaw>
  </reaction>
  <reaction metaid="COPASI84" id="reaction_202" name="PP2B binding to camR_ca3_ABC" reversible="false">
    <annotation>
      <rdf:RDF xmlns:dcterms="http://purl.org/dc/terms/" xmlns:rdf="http://www.w3.org/1999/02/22-rdf-syntax-ns#" xmlns:dc="http://purl.org/dc/elements/1.1/" xmlns:bqbiol="http://biomodels.net/biology-qualifiers/" xmlns:bqmodel="http://biomodels.net/model-qualifiers/" xmlns:vCard="http://www.w3.org/2001/vcard-rdf/3.0#">
        <rdf:Description rdf:about="#COPASI84">
          <bqbiol:isVersionOf>
            <rdf:Bag>
              <rdf:li rdf:resource="http://identifiers.org/reactome/REACT_15299"/>
            </rdf:Bag>
          </bqbiol:isVersionOf>
        </rdf:Description>
      </rdf:RDF>
      <COPASI xmlns="http://www.copasi.org/static/sbml">
        <rdf:RDF xmlns:rdf="http://www.w3.org/1999/02/22-rdf-syntax-ns#" xmlns:CopasiMT="http://www.copasi.org/RDF/MiriamTerms#">
          <rdf:Description rdf:about="#COPASI84">
            <CopasiMT:isVersionOf>
              <rdf:Bag>
                <rdf:li rdf:resource="http://identifiers.org/reactome/REACT_15299"/>
              </rdf:Bag>
            </CopasiMT:isVersionOf>
          </rdf:Description>
        </rdf:RDF>
      </COPASI>
    </annotation>
    <listOfReactants>
      <speciesReference species="species_12" stoichiometry="1"/>
      <speciesReference species="species_50" stoichiometry="1"/>
    </listOfReactants>
    <listOfProducts>
      <speciesReference species="species_62" stoichiometry="1"/>
    </listOfProducts>
    <kineticLaw>
      <math xmlns="http://www.w3.org/1998/Math/MathML">
        <apply>
          <times/>
          <ci> compartment_0 </ci>
          <ci> parameter_17 </ci>
          <ci> species_12 </ci>
          <ci> species_50 </ci>
        </apply>
      </math>
    </kineticLaw>
  </reaction>
  <reaction metaid="COPASI85" id="reaction_203" name="PP2B binding to camR_ca3_ABD" reversible="false">
    <annotation>
      <rdf:RDF xmlns:dcterms="http://purl.org/dc/terms/" xmlns:rdf="http://www.w3.org/1999/02/22-rdf-syntax-ns#" xmlns:dc="http://purl.org/dc/elements/1.1/" xmlns:bqbiol="http://biomodels.net/biology-qualifiers/" xmlns:bqmodel="http://biomodels.net/model-qualifiers/" xmlns:vCard="http://www.w3.org/2001/vcard-rdf/3.0#">
        <rdf:Description rdf:about="#COPASI85">
          <bqbiol:isVersionOf>
            <rdf:Bag>
              <rdf:li rdf:resource="http://identifiers.org/reactome/REACT_15299"/>
            </rdf:Bag>
          </bqbiol:isVersionOf>
        </rdf:Description>
      </rdf:RDF>
      <COPASI xmlns="http://www.copasi.org/static/sbml">
        <rdf:RDF xmlns:rdf="http://www.w3.org/1999/02/22-rdf-syntax-ns#" xmlns:CopasiMT="http://www.copasi.org/RDF/MiriamTerms#">
          <rdf:Description rdf:about="#COPASI85">
            <CopasiMT:isVersionOf>
              <rdf:Bag>
                <rdf:li rdf:resource="http://identifiers.org/reactome/REACT_15299"/>
              </rdf:Bag>
            </CopasiMT:isVersionOf>
          </rdf:Description>
        </rdf:RDF>
      </COPASI>
    </annotation>
    <listOfReactants>
      <speciesReference species="species_13" stoichiometry="1"/>
      <speciesReference species="species_50" stoichiometry="1"/>
    </listOfReactants>
    <listOfProducts>
      <speciesReference species="species_63" stoichiometry="1"/>
    </listOfProducts>
    <kineticLaw>
      <math xmlns="http://www.w3.org/1998/Math/MathML">
        <apply>
          <times/>
          <ci> compartment_0 </ci>
          <ci> parameter_17 </ci>
          <ci> species_13 </ci>
          <ci> species_50 </ci>
        </apply>
      </math>
    </kineticLaw>
  </reaction>
  <reaction metaid="COPASI86" id="reaction_204" name="PP2B binding to camR_ca3_ACD" reversible="false">
    <annotation>
      <rdf:RDF xmlns:dcterms="http://purl.org/dc/terms/" xmlns:rdf="http://www.w3.org/1999/02/22-rdf-syntax-ns#" xmlns:dc="http://purl.org/dc/elements/1.1/" xmlns:bqbiol="http://biomodels.net/biology-qualifiers/" xmlns:bqmodel="http://biomodels.net/model-qualifiers/" xmlns:vCard="http://www.w3.org/2001/vcard-rdf/3.0#">
        <rdf:Description rdf:about="#COPASI86">
          <bqbiol:isVersionOf>
            <rdf:Bag>
              <rdf:li rdf:resource="http://identifiers.org/reactome/REACT_15299"/>
            </rdf:Bag>
          </bqbiol:isVersionOf>
        </rdf:Description>
      </rdf:RDF>
      <COPASI xmlns="http://www.copasi.org/static/sbml">
        <rdf:RDF xmlns:rdf="http://www.w3.org/1999/02/22-rdf-syntax-ns#" xmlns:CopasiMT="http://www.copasi.org/RDF/MiriamTerms#">
          <rdf:Description rdf:about="#COPASI86">
            <CopasiMT:isVersionOf>
              <rdf:Bag>
                <rdf:li rdf:resource="http://identifiers.org/reactome/REACT_15299"/>
              </rdf:Bag>
            </CopasiMT:isVersionOf>
          </rdf:Description>
        </rdf:RDF>
      </COPASI>
    </annotation>
    <listOfReactants>
      <speciesReference species="species_14" stoichiometry="1"/>
      <speciesReference species="species_50" stoichiometry="1"/>
    </listOfReactants>
    <listOfProducts>
      <speciesReference species="species_64" stoichiometry="1"/>
    </listOfProducts>
    <kineticLaw>
      <math xmlns="http://www.w3.org/1998/Math/MathML">
        <apply>
          <times/>
          <ci> compartment_0 </ci>
          <ci> parameter_17 </ci>
          <ci> species_14 </ci>
          <ci> species_50 </ci>
        </apply>
      </math>
    </kineticLaw>
  </reaction>
  <reaction metaid="COPASI87" id="reaction_205" name="PP2B binding to camR_ca3_BCD" reversible="false">
    <annotation>
      <rdf:RDF xmlns:dcterms="http://purl.org/dc/terms/" xmlns:rdf="http://www.w3.org/1999/02/22-rdf-syntax-ns#" xmlns:dc="http://purl.org/dc/elements/1.1/" xmlns:bqbiol="http://biomodels.net/biology-qualifiers/" xmlns:bqmodel="http://biomodels.net/model-qualifiers/" xmlns:vCard="http://www.w3.org/2001/vcard-rdf/3.0#">
        <rdf:Description rdf:about="#COPASI87">
          <bqbiol:isVersionOf>
            <rdf:Bag>
              <rdf:li rdf:resource="http://identifiers.org/reactome/REACT_15299"/>
            </rdf:Bag>
          </bqbiol:isVersionOf>
        </rdf:Description>
      </rdf:RDF>
      <COPASI xmlns="http://www.copasi.org/static/sbml">
        <rdf:RDF xmlns:rdf="http://www.w3.org/1999/02/22-rdf-syntax-ns#" xmlns:CopasiMT="http://www.copasi.org/RDF/MiriamTerms#">
          <rdf:Description rdf:about="#COPASI87">
            <CopasiMT:isVersionOf>
              <rdf:Bag>
                <rdf:li rdf:resource="http://identifiers.org/reactome/REACT_15299"/>
              </rdf:Bag>
            </CopasiMT:isVersionOf>
          </rdf:Description>
        </rdf:RDF>
      </COPASI>
    </annotation>
    <listOfReactants>
      <speciesReference species="species_15" stoichiometry="1"/>
      <speciesReference species="species_50" stoichiometry="1"/>
    </listOfReactants>
    <listOfProducts>
      <speciesReference species="species_65" stoichiometry="1"/>
    </listOfProducts>
    <kineticLaw>
      <math xmlns="http://www.w3.org/1998/Math/MathML">
        <apply>
          <times/>
          <ci> compartment_0 </ci>
          <ci> parameter_17 </ci>
          <ci> species_15 </ci>
          <ci> species_50 </ci>
        </apply>
      </math>
    </kineticLaw>
  </reaction>
  <reaction metaid="COPASI88" id="reaction_206" name="PP2B binding to camR_ca4_ABCD" reversible="false">
    <annotation>
      <rdf:RDF xmlns:dcterms="http://purl.org/dc/terms/" xmlns:rdf="http://www.w3.org/1999/02/22-rdf-syntax-ns#" xmlns:dc="http://purl.org/dc/elements/1.1/" xmlns:bqbiol="http://biomodels.net/biology-qualifiers/" xmlns:bqmodel="http://biomodels.net/model-qualifiers/" xmlns:vCard="http://www.w3.org/2001/vcard-rdf/3.0#">
        <rdf:Description rdf:about="#COPASI88">
          <bqbiol:isVersionOf>
            <rdf:Bag>
              <rdf:li rdf:resource="http://identifiers.org/reactome/REACT_15299"/>
            </rdf:Bag>
          </bqbiol:isVersionOf>
        </rdf:Description>
      </rdf:RDF>
      <COPASI xmlns="http://www.copasi.org/static/sbml">
        <rdf:RDF xmlns:rdf="http://www.w3.org/1999/02/22-rdf-syntax-ns#" xmlns:CopasiMT="http://www.copasi.org/RDF/MiriamTerms#">
          <rdf:Description rdf:about="#COPASI88">
            <CopasiMT:isVersionOf>
              <rdf:Bag>
                <rdf:li rdf:resource="http://identifiers.org/reactome/REACT_15299"/>
              </rdf:Bag>
            </CopasiMT:isVersionOf>
          </rdf:Description>
        </rdf:RDF>
      </COPASI>
    </annotation>
    <listOfReactants>
      <speciesReference species="species_16" stoichiometry="1"/>
      <speciesReference species="species_50" stoichiometry="1"/>
    </listOfReactants>
    <listOfProducts>
      <speciesReference species="species_66" stoichiometry="1"/>
    </listOfProducts>
    <kineticLaw>
      <math xmlns="http://www.w3.org/1998/Math/MathML">
        <apply>
          <times/>
          <ci> compartment_0 </ci>
          <ci> parameter_17 </ci>
          <ci> species_16 </ci>
          <ci> species_50 </ci>
        </apply>
      </math>
    </kineticLaw>
  </reaction>
  <reaction id="reaction_207" name="PP2B dissociation from camR" reversible="false">
    <listOfReactants>
      <speciesReference species="species_51" stoichiometry="1"/>
    </listOfReactants>
    <listOfProducts>
      <speciesReference species="species_0" stoichiometry="1"/>
      <speciesReference species="species_50" stoichiometry="1"/>
    </listOfProducts>
    <kineticLaw>
      <math xmlns="http://www.w3.org/1998/Math/MathML">
        <apply>
          <times/>
          <ci> compartment_0 </ci>
          <ci> parameter_18 </ci>
          <ci> species_51 </ci>
        </apply>
      </math>
    </kineticLaw>
  </reaction>
  <reaction id="reaction_208" name="PP2B dissociation from camR_ca1_A" reversible="false">
    <listOfReactants>
      <speciesReference species="species_52" stoichiometry="1"/>
    </listOfReactants>
    <listOfProducts>
      <speciesReference species="species_2" stoichiometry="1"/>
      <speciesReference species="species_50" stoichiometry="1"/>
    </listOfProducts>
    <kineticLaw>
      <math xmlns="http://www.w3.org/1998/Math/MathML">
        <apply>
          <times/>
          <ci> compartment_0 </ci>
          <ci> parameter_18 </ci>
          <ci> species_52 </ci>
        </apply>
      </math>
    </kineticLaw>
  </reaction>
  <reaction id="reaction_209" name="PP2B dissociation from camR_ca1_B" reversible="false">
    <listOfReactants>
      <speciesReference species="species_53" stoichiometry="1"/>
    </listOfReactants>
    <listOfProducts>
      <speciesReference species="species_3" stoichiometry="1"/>
      <speciesReference species="species_50" stoichiometry="1"/>
    </listOfProducts>
    <kineticLaw>
      <math xmlns="http://www.w3.org/1998/Math/MathML">
        <apply>
          <times/>
          <ci> compartment_0 </ci>
          <ci> parameter_18 </ci>
          <ci> species_53 </ci>
        </apply>
      </math>
    </kineticLaw>
  </reaction>
  <reaction id="reaction_210" name="PP2B dissociation from camR_ca1_C" reversible="false">
    <listOfReactants>
      <speciesReference species="species_54" stoichiometry="1"/>
    </listOfReactants>
    <listOfProducts>
      <speciesReference species="species_4" stoichiometry="1"/>
      <speciesReference species="species_50" stoichiometry="1"/>
    </listOfProducts>
    <kineticLaw>
      <math xmlns="http://www.w3.org/1998/Math/MathML">
        <apply>
          <times/>
          <ci> compartment_0 </ci>
          <ci> parameter_18 </ci>
          <ci> species_54 </ci>
        </apply>
      </math>
    </kineticLaw>
  </reaction>
  <reaction id="reaction_211" name="PP2B dissociation from camR_ca1_D" reversible="false">
    <listOfReactants>
      <speciesReference species="species_55" stoichiometry="1"/>
    </listOfReactants>
    <listOfProducts>
      <speciesReference species="species_5" stoichiometry="1"/>
      <speciesReference species="species_50" stoichiometry="1"/>
    </listOfProducts>
    <kineticLaw>
      <math xmlns="http://www.w3.org/1998/Math/MathML">
        <apply>
          <times/>
          <ci> compartment_0 </ci>
          <ci> parameter_18 </ci>
          <ci> species_55 </ci>
        </apply>
      </math>
    </kineticLaw>
  </reaction>
  <reaction id="reaction_212" name="PP2B dissociation from camR_ca2_AB" reversible="false">
    <listOfReactants>
      <speciesReference species="species_56" stoichiometry="1"/>
    </listOfReactants>
    <listOfProducts>
      <speciesReference species="species_6" stoichiometry="1"/>
      <speciesReference species="species_50" stoichiometry="1"/>
    </listOfProducts>
    <kineticLaw>
      <math xmlns="http://www.w3.org/1998/Math/MathML">
        <apply>
          <times/>
          <ci> compartment_0 </ci>
          <ci> parameter_18 </ci>
          <ci> species_56 </ci>
        </apply>
      </math>
    </kineticLaw>
  </reaction>
  <reaction id="reaction_213" name="PP2B dissociation from camR_ca2_AC" reversible="false">
    <listOfReactants>
      <speciesReference species="species_57" stoichiometry="1"/>
    </listOfReactants>
    <listOfProducts>
      <speciesReference species="species_7" stoichiometry="1"/>
      <speciesReference species="species_50" stoichiometry="1"/>
    </listOfProducts>
    <kineticLaw>
      <math xmlns="http://www.w3.org/1998/Math/MathML">
        <apply>
          <times/>
          <ci> compartment_0 </ci>
          <ci> parameter_18 </ci>
          <ci> species_57 </ci>
        </apply>
      </math>
    </kineticLaw>
  </reaction>
  <reaction id="reaction_214" name="PP2B dissociation from camR_ca2_AD" reversible="false">
    <listOfReactants>
      <speciesReference species="species_58" stoichiometry="1"/>
    </listOfReactants>
    <listOfProducts>
      <speciesReference species="species_8" stoichiometry="1"/>
      <speciesReference species="species_50" stoichiometry="1"/>
    </listOfProducts>
    <kineticLaw>
      <math xmlns="http://www.w3.org/1998/Math/MathML">
        <apply>
          <times/>
          <ci> compartment_0 </ci>
          <ci> parameter_18 </ci>
          <ci> species_58 </ci>
        </apply>
      </math>
    </kineticLaw>
  </reaction>
  <reaction id="reaction_215" name="PP2B dissociation from camR_ca2_BC" reversible="false">
    <listOfReactants>
      <speciesReference species="species_59" stoichiometry="1"/>
    </listOfReactants>
    <listOfProducts>
      <speciesReference species="species_9" stoichiometry="1"/>
      <speciesReference species="species_50" stoichiometry="1"/>
    </listOfProducts>
    <kineticLaw>
      <math xmlns="http://www.w3.org/1998/Math/MathML">
        <apply>
          <times/>
          <ci> compartment_0 </ci>
          <ci> parameter_18 </ci>
          <ci> species_59 </ci>
        </apply>
      </math>
    </kineticLaw>
  </reaction>
  <reaction id="reaction_216" name="PP2B dissociation from camR_ca2_BD" reversible="false">
    <listOfReactants>
      <speciesReference species="species_60" stoichiometry="1"/>
    </listOfReactants>
    <listOfProducts>
      <speciesReference species="species_10" stoichiometry="1"/>
      <speciesReference species="species_50" stoichiometry="1"/>
    </listOfProducts>
    <kineticLaw>
      <math xmlns="http://www.w3.org/1998/Math/MathML">
        <apply>
          <times/>
          <ci> compartment_0 </ci>
          <ci> parameter_18 </ci>
          <ci> species_60 </ci>
        </apply>
      </math>
    </kineticLaw>
  </reaction>
  <reaction id="reaction_217" name="PP2B dissociation from camR_ca2_CD" reversible="false">
    <listOfReactants>
      <speciesReference species="species_61" stoichiometry="1"/>
    </listOfReactants>
    <listOfProducts>
      <speciesReference species="species_11" stoichiometry="1"/>
      <speciesReference species="species_50" stoichiometry="1"/>
    </listOfProducts>
    <kineticLaw>
      <math xmlns="http://www.w3.org/1998/Math/MathML">
        <apply>
          <times/>
          <ci> compartment_0 </ci>
          <ci> parameter_18 </ci>
          <ci> species_61 </ci>
        </apply>
      </math>
    </kineticLaw>
  </reaction>
  <reaction id="reaction_218" name="PP2B dissociation from camR_ca3_ABC" reversible="false">
    <listOfReactants>
      <speciesReference species="species_62" stoichiometry="1"/>
    </listOfReactants>
    <listOfProducts>
      <speciesReference species="species_12" stoichiometry="1"/>
      <speciesReference species="species_50" stoichiometry="1"/>
    </listOfProducts>
    <kineticLaw>
      <math xmlns="http://www.w3.org/1998/Math/MathML">
        <apply>
          <times/>
          <ci> compartment_0 </ci>
          <ci> parameter_18 </ci>
          <ci> species_62 </ci>
        </apply>
      </math>
    </kineticLaw>
  </reaction>
  <reaction id="reaction_219" name="PP2B dissociation from camR_ca3_ABD" reversible="false">
    <listOfReactants>
      <speciesReference species="species_63" stoichiometry="1"/>
    </listOfReactants>
    <listOfProducts>
      <speciesReference species="species_13" stoichiometry="1"/>
      <speciesReference species="species_50" stoichiometry="1"/>
    </listOfProducts>
    <kineticLaw>
      <math xmlns="http://www.w3.org/1998/Math/MathML">
        <apply>
          <times/>
          <ci> compartment_0 </ci>
          <ci> parameter_18 </ci>
          <ci> species_63 </ci>
        </apply>
      </math>
    </kineticLaw>
  </reaction>
  <reaction id="reaction_220" name="PP2B dissociation from camR_ca3_ACD" reversible="false">
    <listOfReactants>
      <speciesReference species="species_64" stoichiometry="1"/>
    </listOfReactants>
    <listOfProducts>
      <speciesReference species="species_14" stoichiometry="1"/>
      <speciesReference species="species_50" stoichiometry="1"/>
    </listOfProducts>
    <kineticLaw>
      <math xmlns="http://www.w3.org/1998/Math/MathML">
        <apply>
          <times/>
          <ci> compartment_0 </ci>
          <ci> parameter_18 </ci>
          <ci> species_64 </ci>
        </apply>
      </math>
    </kineticLaw>
  </reaction>
  <reaction id="reaction_221" name="PP2B dissociation from camR_ca3_BCD" reversible="false">
    <listOfReactants>
      <speciesReference species="species_65" stoichiometry="1"/>
    </listOfReactants>
    <listOfProducts>
      <speciesReference species="species_15" stoichiometry="1"/>
      <speciesReference species="species_50" stoichiometry="1"/>
    </listOfProducts>
    <kineticLaw>
      <math xmlns="http://www.w3.org/1998/Math/MathML">
        <apply>
          <times/>
          <ci> compartment_0 </ci>
          <ci> parameter_18 </ci>
          <ci> species_65 </ci>
        </apply>
      </math>
    </kineticLaw>
  </reaction>
  <reaction id="reaction_222" name="PP2B dissociation from camR_ca4_ABCD" reversible="false">
    <listOfReactants>
      <speciesReference species="species_66" stoichiometry="1"/>
    </listOfReactants>
    <listOfProducts>
      <speciesReference species="species_16" stoichiometry="1"/>
      <speciesReference species="species_50" stoichiometry="1"/>
    </listOfProducts>
    <kineticLaw>
      <math xmlns="http://www.w3.org/1998/Math/MathML">
        <apply>
          <times/>
          <ci> compartment_0 </ci>
          <ci> parameter_18 </ci>
          <ci> species_66 </ci>
        </apply>
      </math>
    </kineticLaw>
  </reaction>
  <reaction id="reaction_223" name="Ca binding to camR_CaMKII site A" reversible="false">
    <listOfReactants>
      <speciesReference species="species_34" stoichiometry="1"/>
      <speciesReference species="species_1" stoichiometry="1"/>
    </listOfReactants>
    <listOfProducts>
      <speciesReference species="species_35" stoichiometry="1"/>
    </listOfProducts>
    <kineticLaw>
      <math xmlns="http://www.w3.org/1998/Math/MathML">
        <apply>
          <times/>
          <ci> compartment_0 </ci>
          <ci> parameter_0 </ci>
          <ci> species_34 </ci>
          <ci> species_1 </ci>
        </apply>
      </math>
    </kineticLaw>
  </reaction>
  <reaction id="reaction_224" name="Ca binding to camR_CaMKII site B" reversible="false">
    <listOfReactants>
      <speciesReference species="species_34" stoichiometry="1"/>
      <speciesReference species="species_1" stoichiometry="1"/>
    </listOfReactants>
    <listOfProducts>
      <speciesReference species="species_36" stoichiometry="1"/>
    </listOfProducts>
    <kineticLaw>
      <math xmlns="http://www.w3.org/1998/Math/MathML">
        <apply>
          <times/>
          <ci> compartment_0 </ci>
          <ci> parameter_0 </ci>
          <ci> species_34 </ci>
          <ci> species_1 </ci>
        </apply>
      </math>
    </kineticLaw>
  </reaction>
  <reaction id="reaction_225" name="Ca binding to camR_CaMKII site C" reversible="false">
    <listOfReactants>
      <speciesReference species="species_34" stoichiometry="1"/>
      <speciesReference species="species_1" stoichiometry="1"/>
    </listOfReactants>
    <listOfProducts>
      <speciesReference species="species_37" stoichiometry="1"/>
    </listOfProducts>
    <kineticLaw>
      <math xmlns="http://www.w3.org/1998/Math/MathML">
        <apply>
          <times/>
          <ci> compartment_0 </ci>
          <ci> parameter_0 </ci>
          <ci> species_34 </ci>
          <ci> species_1 </ci>
        </apply>
      </math>
    </kineticLaw>
  </reaction>
  <reaction id="reaction_226" name="Ca binding to camR_CaMKII site D" reversible="false">
    <listOfReactants>
      <speciesReference species="species_34" stoichiometry="1"/>
      <speciesReference species="species_1" stoichiometry="1"/>
    </listOfReactants>
    <listOfProducts>
      <speciesReference species="species_38" stoichiometry="1"/>
    </listOfProducts>
    <kineticLaw>
      <math xmlns="http://www.w3.org/1998/Math/MathML">
        <apply>
          <times/>
          <ci> compartment_0 </ci>
          <ci> parameter_0 </ci>
          <ci> species_34 </ci>
          <ci> species_1 </ci>
        </apply>
      </math>
    </kineticLaw>
  </reaction>
  <reaction id="reaction_227" name="Ca dissociation from camR_ca1_CaMKII site A" reversible="false">
    <listOfReactants>
      <speciesReference species="species_35" stoichiometry="1"/>
    </listOfReactants>
    <listOfProducts>
      <speciesReference species="species_34" stoichiometry="1"/>
      <speciesReference species="species_1" stoichiometry="1"/>
    </listOfProducts>
    <kineticLaw>
      <math xmlns="http://www.w3.org/1998/Math/MathML">
        <apply>
          <times/>
          <ci> compartment_0 </ci>
          <ci> parameter_1 </ci>
          <ci> species_35 </ci>
        </apply>
      </math>
    </kineticLaw>
  </reaction>
  <reaction id="reaction_228" name="Ca dissociation from camR_ca1_CaMKII site C" reversible="false">
    <listOfReactants>
      <speciesReference species="species_37" stoichiometry="1"/>
    </listOfReactants>
    <listOfProducts>
      <speciesReference species="species_34" stoichiometry="1"/>
      <speciesReference species="species_1" stoichiometry="1"/>
    </listOfProducts>
    <kineticLaw>
      <math xmlns="http://www.w3.org/1998/Math/MathML">
        <apply>
          <times/>
          <ci> compartment_0 </ci>
          <ci> parameter_3 </ci>
          <ci> species_37 </ci>
        </apply>
      </math>
    </kineticLaw>
  </reaction>
  <reaction id="reaction_229" name="Ca dissociation from camR_ca1_CaMKII site D" reversible="false">
    <listOfReactants>
      <speciesReference species="species_38" stoichiometry="1"/>
    </listOfReactants>
    <listOfProducts>
      <speciesReference species="species_34" stoichiometry="1"/>
      <speciesReference species="species_1" stoichiometry="1"/>
    </listOfProducts>
    <kineticLaw>
      <math xmlns="http://www.w3.org/1998/Math/MathML">
        <apply>
          <times/>
          <ci> compartment_0 </ci>
          <ci> parameter_4 </ci>
          <ci> species_38 </ci>
        </apply>
      </math>
    </kineticLaw>
  </reaction>
  <reaction id="reaction_230" name="Ca binding to camR_ca1_A_CaMKII site B" reversible="false">
    <listOfReactants>
      <speciesReference species="species_35" stoichiometry="1"/>
      <speciesReference species="species_1" stoichiometry="1"/>
    </listOfReactants>
    <listOfProducts>
      <speciesReference species="species_39" stoichiometry="1"/>
    </listOfProducts>
    <kineticLaw>
      <math xmlns="http://www.w3.org/1998/Math/MathML">
        <apply>
          <times/>
          <ci> compartment_0 </ci>
          <ci> parameter_0 </ci>
          <ci> species_35 </ci>
          <ci> species_1 </ci>
        </apply>
      </math>
    </kineticLaw>
  </reaction>
  <reaction id="reaction_231" name="Ca binding to camR_ca1_A_CaMKII site C" reversible="false">
    <listOfReactants>
      <speciesReference species="species_35" stoichiometry="1"/>
      <speciesReference species="species_1" stoichiometry="1"/>
    </listOfReactants>
    <listOfProducts>
      <speciesReference species="species_40" stoichiometry="1"/>
    </listOfProducts>
    <kineticLaw>
      <math xmlns="http://www.w3.org/1998/Math/MathML">
        <apply>
          <times/>
          <ci> compartment_0 </ci>
          <ci> parameter_0 </ci>
          <ci> species_35 </ci>
          <ci> species_1 </ci>
        </apply>
      </math>
    </kineticLaw>
  </reaction>
  <reaction id="reaction_232" name="Ca binding to camR_ca1_A_CaMKII site D" reversible="false">
    <listOfReactants>
      <speciesReference species="species_35" stoichiometry="1"/>
      <speciesReference species="species_1" stoichiometry="1"/>
    </listOfReactants>
    <listOfProducts>
      <speciesReference species="species_41" stoichiometry="1"/>
    </listOfProducts>
    <kineticLaw>
      <math xmlns="http://www.w3.org/1998/Math/MathML">
        <apply>
          <times/>
          <ci> compartment_0 </ci>
          <ci> parameter_0 </ci>
          <ci> species_35 </ci>
          <ci> species_1 </ci>
        </apply>
      </math>
    </kineticLaw>
  </reaction>
  <reaction id="reaction_233" name="Ca binding to camR_ca1_B_CaMKII site A" reversible="false">
    <listOfReactants>
      <speciesReference species="species_36" stoichiometry="1"/>
      <speciesReference species="species_1" stoichiometry="1"/>
    </listOfReactants>
    <listOfProducts>
      <speciesReference species="species_39" stoichiometry="1"/>
    </listOfProducts>
    <kineticLaw>
      <math xmlns="http://www.w3.org/1998/Math/MathML">
        <apply>
          <times/>
          <ci> compartment_0 </ci>
          <ci> parameter_0 </ci>
          <ci> species_36 </ci>
          <ci> species_1 </ci>
        </apply>
      </math>
    </kineticLaw>
  </reaction>
  <reaction id="reaction_234" name="Ca binding to camR_ca1_B_CaMKII site C" reversible="false">
    <listOfReactants>
      <speciesReference species="species_36" stoichiometry="1"/>
      <speciesReference species="species_1" stoichiometry="1"/>
    </listOfReactants>
    <listOfProducts>
      <speciesReference species="species_42" stoichiometry="1"/>
    </listOfProducts>
    <kineticLaw>
      <math xmlns="http://www.w3.org/1998/Math/MathML">
        <apply>
          <times/>
          <ci> compartment_0 </ci>
          <ci> parameter_0 </ci>
          <ci> species_36 </ci>
          <ci> species_1 </ci>
        </apply>
      </math>
    </kineticLaw>
  </reaction>
  <reaction id="reaction_235" name="Ca binding to camR_ca1_B_CaMKII site D" reversible="false">
    <listOfReactants>
      <speciesReference species="species_36" stoichiometry="1"/>
      <speciesReference species="species_1" stoichiometry="1"/>
    </listOfReactants>
    <listOfProducts>
      <speciesReference species="species_43" stoichiometry="1"/>
    </listOfProducts>
    <kineticLaw>
      <math xmlns="http://www.w3.org/1998/Math/MathML">
        <apply>
          <times/>
          <ci> compartment_0 </ci>
          <ci> parameter_0 </ci>
          <ci> species_36 </ci>
          <ci> species_1 </ci>
        </apply>
      </math>
    </kineticLaw>
  </reaction>
  <reaction id="reaction_236" name="Ca binding to camR_ca1_C_CaMKII site A" reversible="false">
    <listOfReactants>
      <speciesReference species="species_37" stoichiometry="1"/>
      <speciesReference species="species_1" stoichiometry="1"/>
    </listOfReactants>
    <listOfProducts>
      <speciesReference species="species_40" stoichiometry="1"/>
    </listOfProducts>
    <kineticLaw>
      <math xmlns="http://www.w3.org/1998/Math/MathML">
        <apply>
          <times/>
          <ci> compartment_0 </ci>
          <ci> parameter_0 </ci>
          <ci> species_37 </ci>
          <ci> species_1 </ci>
        </apply>
      </math>
    </kineticLaw>
  </reaction>
  <reaction id="reaction_237" name="Ca binding to camR_ca1_C_CaMKII site B" reversible="false">
    <listOfReactants>
      <speciesReference species="species_37" stoichiometry="1"/>
      <speciesReference species="species_1" stoichiometry="1"/>
    </listOfReactants>
    <listOfProducts>
      <speciesReference species="species_42" stoichiometry="1"/>
    </listOfProducts>
    <kineticLaw>
      <math xmlns="http://www.w3.org/1998/Math/MathML">
        <apply>
          <times/>
          <ci> compartment_0 </ci>
          <ci> parameter_0 </ci>
          <ci> species_37 </ci>
          <ci> species_1 </ci>
        </apply>
      </math>
    </kineticLaw>
  </reaction>
  <reaction id="reaction_238" name="Ca binding to camR_ca1_C_CaMKII site D" reversible="false">
    <listOfReactants>
      <speciesReference species="species_37" stoichiometry="1"/>
      <speciesReference species="species_1" stoichiometry="1"/>
    </listOfReactants>
    <listOfProducts>
      <speciesReference species="species_44" stoichiometry="1"/>
    </listOfProducts>
    <kineticLaw>
      <math xmlns="http://www.w3.org/1998/Math/MathML">
        <apply>
          <times/>
          <ci> compartment_0 </ci>
          <ci> parameter_0 </ci>
          <ci> species_37 </ci>
          <ci> species_1 </ci>
        </apply>
      </math>
    </kineticLaw>
  </reaction>
  <reaction id="reaction_239" name="Ca binding to camR_ca1_D_CaMKII site A" reversible="false">
    <listOfReactants>
      <speciesReference species="species_38" stoichiometry="1"/>
      <speciesReference species="species_1" stoichiometry="1"/>
    </listOfReactants>
    <listOfProducts>
      <speciesReference species="species_41" stoichiometry="1"/>
    </listOfProducts>
    <kineticLaw>
      <math xmlns="http://www.w3.org/1998/Math/MathML">
        <apply>
          <times/>
          <ci> compartment_0 </ci>
          <ci> parameter_0 </ci>
          <ci> species_38 </ci>
          <ci> species_1 </ci>
        </apply>
      </math>
    </kineticLaw>
  </reaction>
  <reaction id="reaction_240" name="Ca binding to camR_ca1_D_CaMKII site B" reversible="false">
    <listOfReactants>
      <speciesReference species="species_38" stoichiometry="1"/>
      <speciesReference species="species_1" stoichiometry="1"/>
    </listOfReactants>
    <listOfProducts>
      <speciesReference species="species_43" stoichiometry="1"/>
    </listOfProducts>
    <kineticLaw>
      <math xmlns="http://www.w3.org/1998/Math/MathML">
        <apply>
          <times/>
          <ci> compartment_0 </ci>
          <ci> parameter_0 </ci>
          <ci> species_38 </ci>
          <ci> species_1 </ci>
        </apply>
      </math>
    </kineticLaw>
  </reaction>
  <reaction id="reaction_241" name="Ca binding to camR_ca1_D_CaMKII site C" reversible="false">
    <listOfReactants>
      <speciesReference species="species_38" stoichiometry="1"/>
      <speciesReference species="species_1" stoichiometry="1"/>
    </listOfReactants>
    <listOfProducts>
      <speciesReference species="species_44" stoichiometry="1"/>
    </listOfProducts>
    <kineticLaw>
      <math xmlns="http://www.w3.org/1998/Math/MathML">
        <apply>
          <times/>
          <ci> compartment_0 </ci>
          <ci> parameter_0 </ci>
          <ci> species_38 </ci>
          <ci> species_1 </ci>
        </apply>
      </math>
    </kineticLaw>
  </reaction>
  <reaction id="reaction_242" name="Ca dissociation from camR_ca2_AB_CaMKII site A" reversible="false">
    <listOfReactants>
      <speciesReference species="species_39" stoichiometry="1"/>
    </listOfReactants>
    <listOfProducts>
      <speciesReference species="species_36" stoichiometry="1"/>
      <speciesReference species="species_1" stoichiometry="1"/>
    </listOfProducts>
    <kineticLaw>
      <math xmlns="http://www.w3.org/1998/Math/MathML">
        <apply>
          <times/>
          <ci> compartment_0 </ci>
          <ci> parameter_1 </ci>
          <ci> species_39 </ci>
        </apply>
      </math>
    </kineticLaw>
  </reaction>
  <reaction id="reaction_243" name="Ca dissociation from camR_ca2_AB_CaMKII site B" reversible="false">
    <listOfReactants>
      <speciesReference species="species_39" stoichiometry="1"/>
    </listOfReactants>
    <listOfProducts>
      <speciesReference species="species_35" stoichiometry="1"/>
      <speciesReference species="species_1" stoichiometry="1"/>
    </listOfProducts>
    <kineticLaw>
      <math xmlns="http://www.w3.org/1998/Math/MathML">
        <apply>
          <times/>
          <ci> compartment_0 </ci>
          <ci> parameter_2 </ci>
          <ci> species_39 </ci>
        </apply>
      </math>
    </kineticLaw>
  </reaction>
  <reaction id="reaction_244" name="Ca dissociation from camR_ca2_AC_CaMKII site A" reversible="false">
    <listOfReactants>
      <speciesReference species="species_40" stoichiometry="1"/>
    </listOfReactants>
    <listOfProducts>
      <speciesReference species="species_37" stoichiometry="1"/>
      <speciesReference species="species_1" stoichiometry="1"/>
    </listOfProducts>
    <kineticLaw>
      <math xmlns="http://www.w3.org/1998/Math/MathML">
        <apply>
          <times/>
          <ci> compartment_0 </ci>
          <ci> parameter_1 </ci>
          <ci> species_40 </ci>
        </apply>
      </math>
    </kineticLaw>
  </reaction>
  <reaction id="reaction_245" name="Ca dissociation from camR_ca2_AC_CaMKII site C" reversible="false">
    <listOfReactants>
      <speciesReference species="species_40" stoichiometry="1"/>
    </listOfReactants>
    <listOfProducts>
      <speciesReference species="species_35" stoichiometry="1"/>
      <speciesReference species="species_1" stoichiometry="1"/>
    </listOfProducts>
    <kineticLaw>
      <math xmlns="http://www.w3.org/1998/Math/MathML">
        <apply>
          <times/>
          <ci> compartment_0 </ci>
          <ci> parameter_3 </ci>
          <ci> species_40 </ci>
        </apply>
      </math>
    </kineticLaw>
  </reaction>
  <reaction id="reaction_246" name="Ca dissociation from camR_ca2_AD_CaMKII site A" reversible="false">
    <listOfReactants>
      <speciesReference species="species_41" stoichiometry="1"/>
    </listOfReactants>
    <listOfProducts>
      <speciesReference species="species_38" stoichiometry="1"/>
      <speciesReference species="species_1" stoichiometry="1"/>
    </listOfProducts>
    <kineticLaw>
      <math xmlns="http://www.w3.org/1998/Math/MathML">
        <apply>
          <times/>
          <ci> compartment_0 </ci>
          <ci> parameter_1 </ci>
          <ci> species_41 </ci>
        </apply>
      </math>
    </kineticLaw>
  </reaction>
  <reaction id="reaction_247" name="Ca dissociation from camR_ca2_AD_CaMKII site D" reversible="false">
    <listOfReactants>
      <speciesReference species="species_41" stoichiometry="1"/>
    </listOfReactants>
    <listOfProducts>
      <speciesReference species="species_35" stoichiometry="1"/>
      <speciesReference species="species_1" stoichiometry="1"/>
    </listOfProducts>
    <kineticLaw>
      <math xmlns="http://www.w3.org/1998/Math/MathML">
        <apply>
          <times/>
          <ci> compartment_0 </ci>
          <ci> parameter_4 </ci>
          <ci> species_41 </ci>
        </apply>
      </math>
    </kineticLaw>
  </reaction>
  <reaction id="reaction_248" name="Ca dissociation from camR_ca2_BC_CaMKII site B" reversible="false">
    <listOfReactants>
      <speciesReference species="species_42" stoichiometry="1"/>
    </listOfReactants>
    <listOfProducts>
      <speciesReference species="species_37" stoichiometry="1"/>
      <speciesReference species="species_1" stoichiometry="1"/>
    </listOfProducts>
    <kineticLaw>
      <math xmlns="http://www.w3.org/1998/Math/MathML">
        <apply>
          <times/>
          <ci> compartment_0 </ci>
          <ci> parameter_2 </ci>
          <ci> species_42 </ci>
        </apply>
      </math>
    </kineticLaw>
  </reaction>
  <reaction id="reaction_249" name="Ca dissociation from camR_ca2_BC_CaMKII site C" reversible="false">
    <listOfReactants>
      <speciesReference species="species_42" stoichiometry="1"/>
    </listOfReactants>
    <listOfProducts>
      <speciesReference species="species_36" stoichiometry="1"/>
      <speciesReference species="species_1" stoichiometry="1"/>
    </listOfProducts>
    <kineticLaw>
      <math xmlns="http://www.w3.org/1998/Math/MathML">
        <apply>
          <times/>
          <ci> compartment_0 </ci>
          <ci> parameter_3 </ci>
          <ci> species_42 </ci>
        </apply>
      </math>
    </kineticLaw>
  </reaction>
  <reaction id="reaction_250" name="Ca dissociation from camR_ca2_BD_CaMKII site B" reversible="false">
    <listOfReactants>
      <speciesReference species="species_43" stoichiometry="1"/>
    </listOfReactants>
    <listOfProducts>
      <speciesReference species="species_38" stoichiometry="1"/>
      <speciesReference species="species_1" stoichiometry="1"/>
    </listOfProducts>
    <kineticLaw>
      <math xmlns="http://www.w3.org/1998/Math/MathML">
        <apply>
          <times/>
          <ci> compartment_0 </ci>
          <ci> parameter_2 </ci>
          <ci> species_43 </ci>
        </apply>
      </math>
    </kineticLaw>
  </reaction>
  <reaction id="reaction_251" name="Ca dissociation from camR_ca2_BD_CaMKII site D" reversible="false">
    <listOfReactants>
      <speciesReference species="species_43" stoichiometry="1"/>
    </listOfReactants>
    <listOfProducts>
      <speciesReference species="species_36" stoichiometry="1"/>
      <speciesReference species="species_1" stoichiometry="1"/>
    </listOfProducts>
    <kineticLaw>
      <math xmlns="http://www.w3.org/1998/Math/MathML">
        <apply>
          <times/>
          <ci> compartment_0 </ci>
          <ci> parameter_4 </ci>
          <ci> species_43 </ci>
        </apply>
      </math>
    </kineticLaw>
  </reaction>
  <reaction id="reaction_252" name="Ca dissociation from camR_ca2_CD_CaMKII site C" reversible="false">
    <listOfReactants>
      <speciesReference species="species_44" stoichiometry="1"/>
    </listOfReactants>
    <listOfProducts>
      <speciesReference species="species_38" stoichiometry="1"/>
      <speciesReference species="species_1" stoichiometry="1"/>
    </listOfProducts>
    <kineticLaw>
      <math xmlns="http://www.w3.org/1998/Math/MathML">
        <apply>
          <times/>
          <ci> compartment_0 </ci>
          <ci> parameter_3 </ci>
          <ci> species_44 </ci>
        </apply>
      </math>
    </kineticLaw>
  </reaction>
  <reaction id="reaction_253" name="Ca dissociation from camR_ca2_CD_CaMKII site D" reversible="false">
    <listOfReactants>
      <speciesReference species="species_44" stoichiometry="1"/>
    </listOfReactants>
    <listOfProducts>
      <speciesReference species="species_37" stoichiometry="1"/>
      <speciesReference species="species_1" stoichiometry="1"/>
    </listOfProducts>
    <kineticLaw>
      <math xmlns="http://www.w3.org/1998/Math/MathML">
        <apply>
          <times/>
          <ci> compartment_0 </ci>
          <ci> parameter_4 </ci>
          <ci> species_44 </ci>
        </apply>
      </math>
    </kineticLaw>
  </reaction>
  <reaction id="reaction_254" name="Ca binding to camR_ca2_AB_CaMKII site C" reversible="false">
    <listOfReactants>
      <speciesReference species="species_39" stoichiometry="1"/>
      <speciesReference species="species_1" stoichiometry="1"/>
    </listOfReactants>
    <listOfProducts>
      <speciesReference species="species_45" stoichiometry="1"/>
    </listOfProducts>
    <kineticLaw>
      <math xmlns="http://www.w3.org/1998/Math/MathML">
        <apply>
          <times/>
          <ci> compartment_0 </ci>
          <ci> parameter_0 </ci>
          <ci> species_39 </ci>
          <ci> species_1 </ci>
        </apply>
      </math>
    </kineticLaw>
  </reaction>
  <reaction id="reaction_255" name="Ca binding to camR_ca2_AB_CaMKII site D" reversible="false">
    <listOfReactants>
      <speciesReference species="species_39" stoichiometry="1"/>
      <speciesReference species="species_1" stoichiometry="1"/>
    </listOfReactants>
    <listOfProducts>
      <speciesReference species="species_46" stoichiometry="1"/>
    </listOfProducts>
    <kineticLaw>
      <math xmlns="http://www.w3.org/1998/Math/MathML">
        <apply>
          <times/>
          <ci> compartment_0 </ci>
          <ci> parameter_0 </ci>
          <ci> species_39 </ci>
          <ci> species_1 </ci>
        </apply>
      </math>
    </kineticLaw>
  </reaction>
  <reaction id="reaction_256" name="Ca binding to camR_ca2_AC_CaMKII site B" reversible="false">
    <listOfReactants>
      <speciesReference species="species_40" stoichiometry="1"/>
      <speciesReference species="species_1" stoichiometry="1"/>
    </listOfReactants>
    <listOfProducts>
      <speciesReference species="species_45" stoichiometry="1"/>
    </listOfProducts>
    <kineticLaw>
      <math xmlns="http://www.w3.org/1998/Math/MathML">
        <apply>
          <times/>
          <ci> compartment_0 </ci>
          <ci> parameter_0 </ci>
          <ci> species_40 </ci>
          <ci> species_1 </ci>
        </apply>
      </math>
    </kineticLaw>
  </reaction>
  <reaction id="reaction_257" name="Ca binding to camR_ca2_AC_CaMKII site D" reversible="false">
    <listOfReactants>
      <speciesReference species="species_40" stoichiometry="1"/>
      <speciesReference species="species_1" stoichiometry="1"/>
    </listOfReactants>
    <listOfProducts>
      <speciesReference species="species_47" stoichiometry="1"/>
    </listOfProducts>
    <kineticLaw>
      <math xmlns="http://www.w3.org/1998/Math/MathML">
        <apply>
          <times/>
          <ci> compartment_0 </ci>
          <ci> parameter_0 </ci>
          <ci> species_40 </ci>
          <ci> species_1 </ci>
        </apply>
      </math>
    </kineticLaw>
  </reaction>
  <reaction id="reaction_258" name="Ca binding to camR_ca2_AD_CaMKII site B" reversible="false">
    <listOfReactants>
      <speciesReference species="species_41" stoichiometry="1"/>
      <speciesReference species="species_1" stoichiometry="1"/>
    </listOfReactants>
    <listOfProducts>
      <speciesReference species="species_46" stoichiometry="1"/>
    </listOfProducts>
    <kineticLaw>
      <math xmlns="http://www.w3.org/1998/Math/MathML">
        <apply>
          <times/>
          <ci> compartment_0 </ci>
          <ci> parameter_0 </ci>
          <ci> species_41 </ci>
          <ci> species_1 </ci>
        </apply>
      </math>
    </kineticLaw>
  </reaction>
  <reaction id="reaction_259" name="Ca binding to camR_ca2_AD_CaMKII site C" reversible="false">
    <listOfReactants>
      <speciesReference species="species_41" stoichiometry="1"/>
      <speciesReference species="species_1" stoichiometry="1"/>
    </listOfReactants>
    <listOfProducts>
      <speciesReference species="species_47" stoichiometry="1"/>
    </listOfProducts>
    <kineticLaw>
      <math xmlns="http://www.w3.org/1998/Math/MathML">
        <apply>
          <times/>
          <ci> compartment_0 </ci>
          <ci> parameter_0 </ci>
          <ci> species_41 </ci>
          <ci> species_1 </ci>
        </apply>
      </math>
    </kineticLaw>
  </reaction>
  <reaction id="reaction_260" name="Ca binding to camR_ca2_BC_CaMKII site A" reversible="false">
    <listOfReactants>
      <speciesReference species="species_42" stoichiometry="1"/>
      <speciesReference species="species_1" stoichiometry="1"/>
    </listOfReactants>
    <listOfProducts>
      <speciesReference species="species_45" stoichiometry="1"/>
    </listOfProducts>
    <kineticLaw>
      <math xmlns="http://www.w3.org/1998/Math/MathML">
        <apply>
          <times/>
          <ci> compartment_0 </ci>
          <ci> parameter_0 </ci>
          <ci> species_42 </ci>
          <ci> species_1 </ci>
        </apply>
      </math>
    </kineticLaw>
  </reaction>
  <reaction id="reaction_261" name="Ca binding to camR_ca2_BC_CaMKII site D" reversible="false">
    <listOfReactants>
      <speciesReference species="species_42" stoichiometry="1"/>
      <speciesReference species="species_1" stoichiometry="1"/>
    </listOfReactants>
    <listOfProducts>
      <speciesReference species="species_48" stoichiometry="1"/>
    </listOfProducts>
    <kineticLaw>
      <math xmlns="http://www.w3.org/1998/Math/MathML">
        <apply>
          <times/>
          <ci> compartment_0 </ci>
          <ci> parameter_0 </ci>
          <ci> species_42 </ci>
          <ci> species_1 </ci>
        </apply>
      </math>
    </kineticLaw>
  </reaction>
  <reaction id="reaction_262" name="Ca binding to camR_ca2_BD_CaMKII site A" reversible="false">
    <listOfReactants>
      <speciesReference species="species_43" stoichiometry="1"/>
      <speciesReference species="species_1" stoichiometry="1"/>
    </listOfReactants>
    <listOfProducts>
      <speciesReference species="species_46" stoichiometry="1"/>
    </listOfProducts>
    <kineticLaw>
      <math xmlns="http://www.w3.org/1998/Math/MathML">
        <apply>
          <times/>
          <ci> compartment_0 </ci>
          <ci> parameter_0 </ci>
          <ci> species_43 </ci>
          <ci> species_1 </ci>
        </apply>
      </math>
    </kineticLaw>
  </reaction>
  <reaction id="reaction_263" name="Ca binding to camR_ca2_BD_CaMKII site C" reversible="false">
    <listOfReactants>
      <speciesReference species="species_43" stoichiometry="1"/>
      <speciesReference species="species_1" stoichiometry="1"/>
    </listOfReactants>
    <listOfProducts>
      <speciesReference species="species_48" stoichiometry="1"/>
    </listOfProducts>
    <kineticLaw>
      <math xmlns="http://www.w3.org/1998/Math/MathML">
        <apply>
          <times/>
          <ci> compartment_0 </ci>
          <ci> parameter_0 </ci>
          <ci> species_43 </ci>
          <ci> species_1 </ci>
        </apply>
      </math>
    </kineticLaw>
  </reaction>
  <reaction id="reaction_264" name="Ca binding to camR_ca2_CD_CaMKII site A" reversible="false">
    <listOfReactants>
      <speciesReference species="species_44" stoichiometry="1"/>
      <speciesReference species="species_1" stoichiometry="1"/>
    </listOfReactants>
    <listOfProducts>
      <speciesReference species="species_47" stoichiometry="1"/>
    </listOfProducts>
    <kineticLaw>
      <math xmlns="http://www.w3.org/1998/Math/MathML">
        <apply>
          <times/>
          <ci> compartment_0 </ci>
          <ci> parameter_0 </ci>
          <ci> species_44 </ci>
          <ci> species_1 </ci>
        </apply>
      </math>
    </kineticLaw>
  </reaction>
  <reaction id="reaction_265" name="Ca binding to camR_ca2_CD_CaMKII site B" reversible="false">
    <listOfReactants>
      <speciesReference species="species_44" stoichiometry="1"/>
      <speciesReference species="species_1" stoichiometry="1"/>
    </listOfReactants>
    <listOfProducts>
      <speciesReference species="species_48" stoichiometry="1"/>
    </listOfProducts>
    <kineticLaw>
      <math xmlns="http://www.w3.org/1998/Math/MathML">
        <apply>
          <times/>
          <ci> compartment_0 </ci>
          <ci> parameter_0 </ci>
          <ci> species_44 </ci>
          <ci> species_1 </ci>
        </apply>
      </math>
    </kineticLaw>
  </reaction>
  <reaction id="reaction_266" name="Ca dissociation from camR_ca3_ABC_CaMKII site C" reversible="false">
    <listOfReactants>
      <speciesReference species="species_45" stoichiometry="1"/>
    </listOfReactants>
    <listOfProducts>
      <speciesReference species="species_39" stoichiometry="1"/>
      <speciesReference species="species_1" stoichiometry="1"/>
    </listOfProducts>
    <kineticLaw>
      <math xmlns="http://www.w3.org/1998/Math/MathML">
        <apply>
          <times/>
          <ci> compartment_0 </ci>
          <ci> parameter_3 </ci>
          <ci> species_45 </ci>
        </apply>
      </math>
    </kineticLaw>
  </reaction>
  <reaction id="reaction_267" name="Ca dissociation from camR_ca3_ABC_CaMKII site B" reversible="false">
    <listOfReactants>
      <speciesReference species="species_45" stoichiometry="1"/>
    </listOfReactants>
    <listOfProducts>
      <speciesReference species="species_40" stoichiometry="1"/>
      <speciesReference species="species_1" stoichiometry="1"/>
    </listOfProducts>
    <kineticLaw>
      <math xmlns="http://www.w3.org/1998/Math/MathML">
        <apply>
          <times/>
          <ci> compartment_0 </ci>
          <ci> parameter_2 </ci>
          <ci> species_45 </ci>
        </apply>
      </math>
    </kineticLaw>
  </reaction>
  <reaction id="reaction_268" name="Ca dissociation from camR_ca3_ABC_CaMKII site A" reversible="false">
    <listOfReactants>
      <speciesReference species="species_45" stoichiometry="1"/>
    </listOfReactants>
    <listOfProducts>
      <speciesReference species="species_42" stoichiometry="1"/>
      <speciesReference species="species_1" stoichiometry="1"/>
    </listOfProducts>
    <kineticLaw>
      <math xmlns="http://www.w3.org/1998/Math/MathML">
        <apply>
          <times/>
          <ci> compartment_0 </ci>
          <ci> parameter_1 </ci>
          <ci> species_45 </ci>
        </apply>
      </math>
    </kineticLaw>
  </reaction>
  <reaction id="reaction_269" name="Ca dissociation from camR_ca3_ABD_CaMKII site D" reversible="false">
    <listOfReactants>
      <speciesReference species="species_46" stoichiometry="1"/>
    </listOfReactants>
    <listOfProducts>
      <speciesReference species="species_39" stoichiometry="1"/>
      <speciesReference species="species_1" stoichiometry="1"/>
    </listOfProducts>
    <kineticLaw>
      <math xmlns="http://www.w3.org/1998/Math/MathML">
        <apply>
          <times/>
          <ci> compartment_0 </ci>
          <ci> parameter_4 </ci>
          <ci> species_46 </ci>
        </apply>
      </math>
    </kineticLaw>
  </reaction>
  <reaction id="reaction_270" name="Ca dissociation from camR_ca3_ABD_CaMKII site B" reversible="false">
    <listOfReactants>
      <speciesReference species="species_46" stoichiometry="1"/>
    </listOfReactants>
    <listOfProducts>
      <speciesReference species="species_41" stoichiometry="1"/>
      <speciesReference species="species_1" stoichiometry="1"/>
    </listOfProducts>
    <kineticLaw>
      <math xmlns="http://www.w3.org/1998/Math/MathML">
        <apply>
          <times/>
          <ci> compartment_0 </ci>
          <ci> parameter_2 </ci>
          <ci> species_46 </ci>
        </apply>
      </math>
    </kineticLaw>
  </reaction>
  <reaction id="reaction_271" name="Ca dissociation from camR_ca3_ABD_CaMKII site A" reversible="false">
    <listOfReactants>
      <speciesReference species="species_46" stoichiometry="1"/>
    </listOfReactants>
    <listOfProducts>
      <speciesReference species="species_43" stoichiometry="1"/>
      <speciesReference species="species_1" stoichiometry="1"/>
    </listOfProducts>
    <kineticLaw>
      <math xmlns="http://www.w3.org/1998/Math/MathML">
        <apply>
          <times/>
          <ci> compartment_0 </ci>
          <ci> parameter_1 </ci>
          <ci> species_46 </ci>
        </apply>
      </math>
    </kineticLaw>
  </reaction>
  <reaction id="reaction_272" name="Ca dissociation from camR_ca3_ACD_CaMKII site D" reversible="false">
    <listOfReactants>
      <speciesReference species="species_47" stoichiometry="1"/>
    </listOfReactants>
    <listOfProducts>
      <speciesReference species="species_40" stoichiometry="1"/>
      <speciesReference species="species_1" stoichiometry="1"/>
    </listOfProducts>
    <kineticLaw>
      <math xmlns="http://www.w3.org/1998/Math/MathML">
        <apply>
          <times/>
          <ci> compartment_0 </ci>
          <ci> parameter_4 </ci>
          <ci> species_47 </ci>
        </apply>
      </math>
    </kineticLaw>
  </reaction>
  <reaction id="reaction_273" name="Ca dissociation from camR_ca3_ACD_CaMKII site C" reversible="false">
    <listOfReactants>
      <speciesReference species="species_47" stoichiometry="1"/>
    </listOfReactants>
    <listOfProducts>
      <speciesReference species="species_41" stoichiometry="1"/>
      <speciesReference species="species_1" stoichiometry="1"/>
    </listOfProducts>
    <kineticLaw>
      <math xmlns="http://www.w3.org/1998/Math/MathML">
        <apply>
          <times/>
          <ci> compartment_0 </ci>
          <ci> parameter_3 </ci>
          <ci> species_47 </ci>
        </apply>
      </math>
    </kineticLaw>
  </reaction>
  <reaction id="reaction_274" name="Ca dissociation from camR_ca3_ACD_CaMKII site A" reversible="false">
    <listOfReactants>
      <speciesReference species="species_47" stoichiometry="1"/>
    </listOfReactants>
    <listOfProducts>
      <speciesReference species="species_44" stoichiometry="1"/>
      <speciesReference species="species_1" stoichiometry="1"/>
    </listOfProducts>
    <kineticLaw>
      <math xmlns="http://www.w3.org/1998/Math/MathML">
        <apply>
          <times/>
          <ci> compartment_0 </ci>
          <ci> parameter_1 </ci>
          <ci> species_47 </ci>
        </apply>
      </math>
    </kineticLaw>
  </reaction>
  <reaction id="reaction_275" name="Ca dissociation from camR_ca3_BCD_CaMKII site D" reversible="false">
    <listOfReactants>
      <speciesReference species="species_48" stoichiometry="1"/>
    </listOfReactants>
    <listOfProducts>
      <speciesReference species="species_42" stoichiometry="1"/>
      <speciesReference species="species_1" stoichiometry="1"/>
    </listOfProducts>
    <kineticLaw>
      <math xmlns="http://www.w3.org/1998/Math/MathML">
        <apply>
          <times/>
          <ci> compartment_0 </ci>
          <ci> parameter_4 </ci>
          <ci> species_48 </ci>
        </apply>
      </math>
    </kineticLaw>
  </reaction>
  <reaction id="reaction_276" name="Ca dissociation from camR_ca3_BCD_CaMKII site C" reversible="false">
    <listOfReactants>
      <speciesReference species="species_48" stoichiometry="1"/>
    </listOfReactants>
    <listOfProducts>
      <speciesReference species="species_43" stoichiometry="1"/>
      <speciesReference species="species_1" stoichiometry="1"/>
    </listOfProducts>
    <kineticLaw>
      <math xmlns="http://www.w3.org/1998/Math/MathML">
        <apply>
          <times/>
          <ci> compartment_0 </ci>
          <ci> parameter_3 </ci>
          <ci> species_48 </ci>
        </apply>
      </math>
    </kineticLaw>
  </reaction>
  <reaction id="reaction_277" name="Ca dissociation from camR_ca3_BCD_CaMKII site B" reversible="false">
    <listOfReactants>
      <speciesReference species="species_48" stoichiometry="1"/>
    </listOfReactants>
    <listOfProducts>
      <speciesReference species="species_44" stoichiometry="1"/>
      <speciesReference species="species_1" stoichiometry="1"/>
    </listOfProducts>
    <kineticLaw>
      <math xmlns="http://www.w3.org/1998/Math/MathML">
        <apply>
          <times/>
          <ci> compartment_0 </ci>
          <ci> parameter_2 </ci>
          <ci> species_48 </ci>
        </apply>
      </math>
    </kineticLaw>
  </reaction>
  <reaction id="reaction_278" name="Ca binding to camR_ca3_BCD_CaMKII site A" reversible="false">
    <listOfReactants>
      <speciesReference species="species_48" stoichiometry="1"/>
      <speciesReference species="species_1" stoichiometry="1"/>
    </listOfReactants>
    <listOfProducts>
      <speciesReference species="species_49" stoichiometry="1"/>
    </listOfProducts>
    <kineticLaw>
      <math xmlns="http://www.w3.org/1998/Math/MathML">
        <apply>
          <times/>
          <ci> compartment_0 </ci>
          <ci> parameter_0 </ci>
          <ci> species_48 </ci>
          <ci> species_1 </ci>
        </apply>
      </math>
    </kineticLaw>
  </reaction>
  <reaction id="reaction_279" name="Ca binding to camR_ca3_ACD_CaMKII site B" reversible="false">
    <listOfReactants>
      <speciesReference species="species_47" stoichiometry="1"/>
      <speciesReference species="species_1" stoichiometry="1"/>
    </listOfReactants>
    <listOfProducts>
      <speciesReference species="species_49" stoichiometry="1"/>
    </listOfProducts>
    <kineticLaw>
      <math xmlns="http://www.w3.org/1998/Math/MathML">
        <apply>
          <times/>
          <ci> compartment_0 </ci>
          <ci> parameter_0 </ci>
          <ci> species_47 </ci>
          <ci> species_1 </ci>
        </apply>
      </math>
    </kineticLaw>
  </reaction>
  <reaction id="reaction_280" name="Ca binding to camR_ca3_ABD_CaMKII site C" reversible="false">
    <listOfReactants>
      <speciesReference species="species_46" stoichiometry="1"/>
      <speciesReference species="species_1" stoichiometry="1"/>
    </listOfReactants>
    <listOfProducts>
      <speciesReference species="species_49" stoichiometry="1"/>
    </listOfProducts>
    <kineticLaw>
      <math xmlns="http://www.w3.org/1998/Math/MathML">
        <apply>
          <times/>
          <ci> compartment_0 </ci>
          <ci> parameter_0 </ci>
          <ci> species_46 </ci>
          <ci> species_1 </ci>
        </apply>
      </math>
    </kineticLaw>
  </reaction>
  <reaction id="reaction_281" name="Ca binding to camR_ca3_ABC_CaMKII site D" reversible="false">
    <listOfReactants>
      <speciesReference species="species_45" stoichiometry="1"/>
      <speciesReference species="species_1" stoichiometry="1"/>
    </listOfReactants>
    <listOfProducts>
      <speciesReference species="species_49" stoichiometry="1"/>
    </listOfProducts>
    <kineticLaw>
      <math xmlns="http://www.w3.org/1998/Math/MathML">
        <apply>
          <times/>
          <ci> compartment_0 </ci>
          <ci> parameter_0 </ci>
          <ci> species_45 </ci>
          <ci> species_1 </ci>
        </apply>
      </math>
    </kineticLaw>
  </reaction>
  <reaction id="reaction_282" name="Ca dissociation from camR_ca4_ABCD_CaMKII site A" reversible="false">
    <listOfReactants>
      <speciesReference species="species_49" stoichiometry="1"/>
    </listOfReactants>
    <listOfProducts>
      <speciesReference species="species_48" stoichiometry="1"/>
      <speciesReference species="species_1" stoichiometry="1"/>
    </listOfProducts>
    <kineticLaw>
      <math xmlns="http://www.w3.org/1998/Math/MathML">
        <apply>
          <times/>
          <ci> compartment_0 </ci>
          <ci> parameter_1 </ci>
          <ci> species_49 </ci>
        </apply>
      </math>
    </kineticLaw>
  </reaction>
  <reaction id="reaction_283" name="Ca dissociation from camR_ca4_ABCD_CaMKII site B" reversible="false">
    <listOfReactants>
      <speciesReference species="species_49" stoichiometry="1"/>
    </listOfReactants>
    <listOfProducts>
      <speciesReference species="species_47" stoichiometry="1"/>
      <speciesReference species="species_1" stoichiometry="1"/>
    </listOfProducts>
    <kineticLaw>
      <math xmlns="http://www.w3.org/1998/Math/MathML">
        <apply>
          <times/>
          <ci> compartment_0 </ci>
          <ci> parameter_2 </ci>
          <ci> species_49 </ci>
        </apply>
      </math>
    </kineticLaw>
  </reaction>
  <reaction id="reaction_284" name="Ca dissociation from camR_ca4_ABCD_CaMKII site C" reversible="false">
    <listOfReactants>
      <speciesReference species="species_49" stoichiometry="1"/>
    </listOfReactants>
    <listOfProducts>
      <speciesReference species="species_46" stoichiometry="1"/>
      <speciesReference species="species_1" stoichiometry="1"/>
    </listOfProducts>
    <kineticLaw>
      <math xmlns="http://www.w3.org/1998/Math/MathML">
        <apply>
          <times/>
          <ci> compartment_0 </ci>
          <ci> parameter_3 </ci>
          <ci> species_49 </ci>
        </apply>
      </math>
    </kineticLaw>
  </reaction>
  <reaction id="reaction_285" name="Ca dissociation from camR_ca4_ABCD_CaMKII site D" reversible="false">
    <listOfReactants>
      <speciesReference species="species_49" stoichiometry="1"/>
    </listOfReactants>
    <listOfProducts>
      <speciesReference species="species_45" stoichiometry="1"/>
      <speciesReference species="species_1" stoichiometry="1"/>
    </listOfProducts>
    <kineticLaw>
      <math xmlns="http://www.w3.org/1998/Math/MathML">
        <apply>
          <times/>
          <ci> compartment_0 </ci>
          <ci> parameter_4 </ci>
          <ci> species_49 </ci>
        </apply>
      </math>
    </kineticLaw>
  </reaction>
  <reaction id="reaction_286" name="Ca binding to camR_PP2B site A" reversible="false">
    <listOfReactants>
      <speciesReference species="species_51" stoichiometry="1"/>
      <speciesReference species="species_1" stoichiometry="1"/>
    </listOfReactants>
    <listOfProducts>
      <speciesReference species="species_52" stoichiometry="1"/>
    </listOfProducts>
    <kineticLaw>
      <math xmlns="http://www.w3.org/1998/Math/MathML">
        <apply>
          <times/>
          <ci> compartment_0 </ci>
          <ci> parameter_0 </ci>
          <ci> species_51 </ci>
          <ci> species_1 </ci>
        </apply>
      </math>
    </kineticLaw>
  </reaction>
  <reaction id="reaction_287" name="Ca binding to camR_PP2B site B" reversible="false">
    <listOfReactants>
      <speciesReference species="species_51" stoichiometry="1"/>
      <speciesReference species="species_1" stoichiometry="1"/>
    </listOfReactants>
    <listOfProducts>
      <speciesReference species="species_53" stoichiometry="1"/>
    </listOfProducts>
    <kineticLaw>
      <math xmlns="http://www.w3.org/1998/Math/MathML">
        <apply>
          <times/>
          <ci> compartment_0 </ci>
          <ci> parameter_0 </ci>
          <ci> species_51 </ci>
          <ci> species_1 </ci>
        </apply>
      </math>
    </kineticLaw>
  </reaction>
  <reaction id="reaction_288" name="Ca binding to camR_PP2B site C" reversible="false">
    <listOfReactants>
      <speciesReference species="species_51" stoichiometry="1"/>
      <speciesReference species="species_1" stoichiometry="1"/>
    </listOfReactants>
    <listOfProducts>
      <speciesReference species="species_54" stoichiometry="1"/>
    </listOfProducts>
    <kineticLaw>
      <math xmlns="http://www.w3.org/1998/Math/MathML">
        <apply>
          <times/>
          <ci> compartment_0 </ci>
          <ci> parameter_0 </ci>
          <ci> species_51 </ci>
          <ci> species_1 </ci>
        </apply>
      </math>
    </kineticLaw>
  </reaction>
  <reaction id="reaction_289" name="Ca binding to camR_PP2B site D" reversible="false">
    <listOfReactants>
      <speciesReference species="species_51" stoichiometry="1"/>
      <speciesReference species="species_1" stoichiometry="1"/>
    </listOfReactants>
    <listOfProducts>
      <speciesReference species="species_55" stoichiometry="1"/>
    </listOfProducts>
    <kineticLaw>
      <math xmlns="http://www.w3.org/1998/Math/MathML">
        <apply>
          <times/>
          <ci> compartment_0 </ci>
          <ci> parameter_0 </ci>
          <ci> species_51 </ci>
          <ci> species_1 </ci>
        </apply>
      </math>
    </kineticLaw>
  </reaction>
  <reaction id="reaction_290" name="Ca dissociation from camR_ca1_A_PP2B site A" reversible="false">
    <listOfReactants>
      <speciesReference species="species_52" stoichiometry="1"/>
    </listOfReactants>
    <listOfProducts>
      <speciesReference species="species_51" stoichiometry="1"/>
      <speciesReference species="species_1" stoichiometry="1"/>
    </listOfProducts>
    <kineticLaw>
      <math xmlns="http://www.w3.org/1998/Math/MathML">
        <apply>
          <times/>
          <ci> compartment_0 </ci>
          <ci> parameter_1 </ci>
          <ci> species_52 </ci>
        </apply>
      </math>
    </kineticLaw>
  </reaction>
  <reaction id="reaction_291" name="Ca dissociation from camR_ca1_B_PP2B site B" reversible="false">
    <listOfReactants>
      <speciesReference species="species_53" stoichiometry="1"/>
    </listOfReactants>
    <listOfProducts>
      <speciesReference species="species_51" stoichiometry="1"/>
      <speciesReference species="species_1" stoichiometry="1"/>
    </listOfProducts>
    <kineticLaw>
      <math xmlns="http://www.w3.org/1998/Math/MathML">
        <apply>
          <times/>
          <ci> compartment_0 </ci>
          <ci> parameter_2 </ci>
          <ci> species_53 </ci>
        </apply>
      </math>
    </kineticLaw>
  </reaction>
  <reaction id="reaction_292" name="Ca dissociation from camR_ca1_C_PP2B site C" reversible="false">
    <listOfReactants>
      <speciesReference species="species_54" stoichiometry="1"/>
    </listOfReactants>
    <listOfProducts>
      <speciesReference species="species_51" stoichiometry="1"/>
      <speciesReference species="species_1" stoichiometry="1"/>
    </listOfProducts>
    <kineticLaw>
      <math xmlns="http://www.w3.org/1998/Math/MathML">
        <apply>
          <times/>
          <ci> compartment_0 </ci>
          <ci> parameter_3 </ci>
          <ci> species_54 </ci>
        </apply>
      </math>
    </kineticLaw>
  </reaction>
  <reaction id="reaction_293" name="Ca dissociation from camR_ca1_D_PP2B site D" reversible="false">
    <listOfReactants>
      <speciesReference species="species_55" stoichiometry="1"/>
    </listOfReactants>
    <listOfProducts>
      <speciesReference species="species_51" stoichiometry="1"/>
      <speciesReference species="species_1" stoichiometry="1"/>
    </listOfProducts>
    <kineticLaw>
      <math xmlns="http://www.w3.org/1998/Math/MathML">
        <apply>
          <times/>
          <ci> compartment_0 </ci>
          <ci> parameter_4 </ci>
          <ci> species_55 </ci>
        </apply>
      </math>
    </kineticLaw>
  </reaction>
  <reaction id="reaction_294" name="Ca binding to camR_ca1_A_PP2B site B" reversible="false">
    <listOfReactants>
      <speciesReference species="species_52" stoichiometry="1"/>
      <speciesReference species="species_1" stoichiometry="1"/>
    </listOfReactants>
    <listOfProducts>
      <speciesReference species="species_56" stoichiometry="1"/>
    </listOfProducts>
    <kineticLaw>
      <math xmlns="http://www.w3.org/1998/Math/MathML">
        <apply>
          <times/>
          <ci> compartment_0 </ci>
          <ci> parameter_0 </ci>
          <ci> species_52 </ci>
          <ci> species_1 </ci>
        </apply>
      </math>
    </kineticLaw>
  </reaction>
  <reaction id="reaction_295" name="Ca binding to camR_ca1_A_PP2B site C" reversible="false">
    <listOfReactants>
      <speciesReference species="species_52" stoichiometry="1"/>
      <speciesReference species="species_1" stoichiometry="1"/>
    </listOfReactants>
    <listOfProducts>
      <speciesReference species="species_57" stoichiometry="1"/>
    </listOfProducts>
    <kineticLaw>
      <math xmlns="http://www.w3.org/1998/Math/MathML">
        <apply>
          <times/>
          <ci> compartment_0 </ci>
          <ci> parameter_0 </ci>
          <ci> species_52 </ci>
          <ci> species_1 </ci>
        </apply>
      </math>
    </kineticLaw>
  </reaction>
  <reaction id="reaction_296" name="Ca binding to camR_ca1_A_PP2B site D" reversible="false">
    <listOfReactants>
      <speciesReference species="species_52" stoichiometry="1"/>
      <speciesReference species="species_1" stoichiometry="1"/>
    </listOfReactants>
    <listOfProducts>
      <speciesReference species="species_58" stoichiometry="1"/>
    </listOfProducts>
    <kineticLaw>
      <math xmlns="http://www.w3.org/1998/Math/MathML">
        <apply>
          <times/>
          <ci> compartment_0 </ci>
          <ci> parameter_0 </ci>
          <ci> species_52 </ci>
          <ci> species_1 </ci>
        </apply>
      </math>
    </kineticLaw>
  </reaction>
  <reaction id="reaction_297" name="Ca binding to camR_ca1_B_PP2B site A" reversible="false">
    <listOfReactants>
      <speciesReference species="species_53" stoichiometry="1"/>
      <speciesReference species="species_1" stoichiometry="1"/>
    </listOfReactants>
    <listOfProducts>
      <speciesReference species="species_56" stoichiometry="1"/>
    </listOfProducts>
    <kineticLaw>
      <math xmlns="http://www.w3.org/1998/Math/MathML">
        <apply>
          <times/>
          <ci> compartment_0 </ci>
          <ci> parameter_0 </ci>
          <ci> species_53 </ci>
          <ci> species_1 </ci>
        </apply>
      </math>
    </kineticLaw>
  </reaction>
  <reaction id="reaction_298" name="Ca binding to camR_ca1_B_PP2B site C" reversible="false">
    <listOfReactants>
      <speciesReference species="species_53" stoichiometry="1"/>
      <speciesReference species="species_1" stoichiometry="1"/>
    </listOfReactants>
    <listOfProducts>
      <speciesReference species="species_59" stoichiometry="1"/>
    </listOfProducts>
    <kineticLaw>
      <math xmlns="http://www.w3.org/1998/Math/MathML">
        <apply>
          <times/>
          <ci> compartment_0 </ci>
          <ci> parameter_0 </ci>
          <ci> species_53 </ci>
          <ci> species_1 </ci>
        </apply>
      </math>
    </kineticLaw>
  </reaction>
  <reaction id="reaction_299" name="Ca binding to camR_ca1_B_PP2B site D" reversible="false">
    <listOfReactants>
      <speciesReference species="species_53" stoichiometry="1"/>
      <speciesReference species="species_1" stoichiometry="1"/>
    </listOfReactants>
    <listOfProducts>
      <speciesReference species="species_60" stoichiometry="1"/>
    </listOfProducts>
    <kineticLaw>
      <math xmlns="http://www.w3.org/1998/Math/MathML">
        <apply>
          <times/>
          <ci> compartment_0 </ci>
          <ci> parameter_0 </ci>
          <ci> species_53 </ci>
          <ci> species_1 </ci>
        </apply>
      </math>
    </kineticLaw>
  </reaction>
  <reaction id="reaction_300" name="Ca binding to camR_ca1_C_PP2B site A" reversible="false">
    <listOfReactants>
      <speciesReference species="species_54" stoichiometry="1"/>
      <speciesReference species="species_1" stoichiometry="1"/>
    </listOfReactants>
    <listOfProducts>
      <speciesReference species="species_57" stoichiometry="1"/>
    </listOfProducts>
    <kineticLaw>
      <math xmlns="http://www.w3.org/1998/Math/MathML">
        <apply>
          <times/>
          <ci> compartment_0 </ci>
          <ci> parameter_0 </ci>
          <ci> species_54 </ci>
          <ci> species_1 </ci>
        </apply>
      </math>
    </kineticLaw>
  </reaction>
  <reaction id="reaction_301" name="Ca binding to camR_ca1_C_PP2B site B" reversible="false">
    <listOfReactants>
      <speciesReference species="species_54" stoichiometry="1"/>
      <speciesReference species="species_1" stoichiometry="1"/>
    </listOfReactants>
    <listOfProducts>
      <speciesReference species="species_59" stoichiometry="1"/>
    </listOfProducts>
    <kineticLaw>
      <math xmlns="http://www.w3.org/1998/Math/MathML">
        <apply>
          <times/>
          <ci> compartment_0 </ci>
          <ci> parameter_0 </ci>
          <ci> species_54 </ci>
          <ci> species_1 </ci>
        </apply>
      </math>
    </kineticLaw>
  </reaction>
  <reaction id="reaction_302" name="Ca binding to camR_ca1_C_PP2B site D" reversible="false">
    <listOfReactants>
      <speciesReference species="species_54" stoichiometry="1"/>
      <speciesReference species="species_1" stoichiometry="1"/>
    </listOfReactants>
    <listOfProducts>
      <speciesReference species="species_61" stoichiometry="1"/>
    </listOfProducts>
    <kineticLaw>
      <math xmlns="http://www.w3.org/1998/Math/MathML">
        <apply>
          <times/>
          <ci> compartment_0 </ci>
          <ci> parameter_0 </ci>
          <ci> species_54 </ci>
          <ci> species_1 </ci>
        </apply>
      </math>
    </kineticLaw>
  </reaction>
  <reaction id="reaction_303" name="Ca binding to camR_ca1_D_PP2B site A" reversible="false">
    <listOfReactants>
      <speciesReference species="species_55" stoichiometry="1"/>
      <speciesReference species="species_1" stoichiometry="1"/>
    </listOfReactants>
    <listOfProducts>
      <speciesReference species="species_58" stoichiometry="1"/>
    </listOfProducts>
    <kineticLaw>
      <math xmlns="http://www.w3.org/1998/Math/MathML">
        <apply>
          <times/>
          <ci> compartment_0 </ci>
          <ci> parameter_0 </ci>
          <ci> species_55 </ci>
          <ci> species_1 </ci>
        </apply>
      </math>
    </kineticLaw>
  </reaction>
  <reaction id="reaction_304" name="Ca binding to camR_ca1_D_PP2B site B" reversible="false">
    <listOfReactants>
      <speciesReference species="species_55" stoichiometry="1"/>
      <speciesReference species="species_1" stoichiometry="1"/>
    </listOfReactants>
    <listOfProducts>
      <speciesReference species="species_60" stoichiometry="1"/>
[truncated: 31,571 more chars]
